# Supplementary material for: Diaqua­bis­(N,N′-diethyl­nicotinamide-κN 1)bis­(4-fluoro­benzoato-κO)copper(II)
Source: Acta Crystallogr Sect E Struct Rep Online. 2011 Jul 30;67(Pt 8):m1164–5. doi: 10.1107/S1600536811029941 (PMC3212262; doi:10.1107/S1600536811029941)
Supplement: Supplementary file 2 [file e-67-m1164-Isup2.hkl]

#
# h,k,l, Fc-squared, Fo-squared, sigma(Fo-squared) and status flag
#
data_I
_shelx_title ' w10 in P -1'
_shelx_refln_list_code          4
_shelx_F_calc_maximum      127.44
_exptl_crystal_F_000       382.93
_reflns_d_resolution_high  0.7457
 
loop_
 _symmetry_equiv_pos_as_xyz
 'x, y, z'
 '-x, -y, -z'
 
_cell_length_a     7.4802
_cell_length_b     8.6753
_cell_length_c    14.6695
_cell_angle_alpha  77.164
_cell_angle_beta   84.723
_cell_angle_gamma  65.151
 
_shelx_F_squared_multiplier     1.000
 
loop_
 _refln_index_h
 _refln_index_k
 _refln_index_l
 _refln_F_squared_calc
 _refln_F_squared_meas
 _refln_F_squared_sigma
 _refln_observed_status
   1   0   0      652.61      749.49      7.36 o
   2   0   0      129.18      153.00      3.30 o
   3   0   0      326.67      348.02      4.00 o
   4   0   0      218.61      244.76      3.14 o
   5   0   0        4.33        0.87      0.97 o
   6   0   0      234.80      215.62      4.58 o
   7   0   0      171.79      179.37      5.60 o
   8   0   0        4.35        4.64      2.90 o
   9   0   0      103.00      121.22      8.99 o
  -8   1   0      135.36      145.03     15.27 o
  -7   1   0      269.23      277.83      7.53 o
  -6   1   0       14.86        8.63      1.66 o
  -5   1   0      372.82      374.99      5.90 o
  -4   1   0      535.23      549.48      5.70 o
  -3   1   0     2480.23     2801.48     23.11 o
  -2   1   0       56.82       52.46      0.96 o
  -1   1   0     1744.92     1858.46     19.68 o
   1   1   0      595.47      659.27     10.31 o
   2   1   0      968.22     1026.59      9.71 o
   3   1   0        1.71        8.89      0.69 o
   4   1   0       18.55       13.18      0.89 o
   5   1   0      248.12      239.92      3.64 o
   6   1   0     1459.71     1475.05     17.07 o
   7   1   0      321.63      331.25      9.45 o
   8   1   0       40.23       42.81      3.91 o
   9   1   0       14.65       20.34      3.38 o
  -8   2   0       30.37       33.35      7.87 o
  -7   2   0        6.06        3.37      6.09 o
  -6   2   0      389.57      392.22     11.24 o
  -5   2   0      286.72      292.27      6.93 o
  -4   2   0      359.17      359.22      5.72 o
  -3   2   0      177.71      166.42      2.42 o
  -2   2   0      312.73      295.37      3.16 o
  -1   2   0       13.07        6.61      0.46 o
   0   2   0     7250.82     8253.95    236.82 o
   1   2   0     6976.54     7861.58    110.36 o
   2   2   0      477.60      574.40      6.36 o
   3   2   0     3143.84     3455.90     33.76 o
   4   2   0      744.17      715.48      7.67 o
   5   2   0       84.81       85.21      2.11 o
   6   2   0       20.09       20.89      1.96 o
   7   2   0       43.28       40.41      2.95 o
   8   2   0      105.84      116.19      6.28 o
   9   2   0       44.90       45.90      6.18 o
  -7   3   0      140.12      161.84      7.92 o
  -6   3   0      231.72      221.46      8.15 o
  -5   3   0        4.32        0.15      4.12 o
  -4   3   0      598.01      596.14     11.32 o
  -3   3   0      158.76      148.38      2.43 o
  -2   3   0      126.03      102.10      1.85 o
  -1   3   0      457.30      537.37      6.08 o
   0   3   0     1112.48     1128.07     34.85 o
   1   3   0     2295.01     2749.63     81.50 o
   2   3   0       38.28       36.79      1.01 o
   3   3   0     3720.10     4123.13     44.96 o
   4   3   0      209.97      195.79      2.91 o
   5   3   0       40.93       48.07      2.05 o
   6   3   0      548.24      535.20     10.10 o
   7   3   0      343.22      338.58      9.18 o
   8   3   0       39.90       33.61      4.18 o
   9   3   0      101.78       94.80      8.24 o
  -7   4   0       58.82       55.08      7.12 o
  -6   4   0      174.90      153.71      7.24 o
  -5   4   0      281.49      278.77     10.40 o
  -4   4   0      525.72      478.54      9.75 o
  -3   4   0      483.37      436.10      8.51 o
  -2   4   0      105.20      101.12      1.99 o
  -1   4   0     1329.45     1384.82     15.15 o
   0   4   0     1141.18     1229.24     38.41 o
   1   4   0      276.32      366.28     14.24 o
   2   4   0     2860.95     3048.54     57.76 o
   3   4   0      480.22      458.80      5.55 o
   4   4   0     1349.28     1496.65     16.51 o
   5   4   0      117.30      105.37      3.01 o
   6   4   0      229.35      219.89      4.79 o
   7   4   0       70.28       65.23      3.17 o
   8   4   0       16.06        9.93      4.50 o
   9   4   0      145.39      147.90      8.01 o
  -6   5   0      111.11      133.96      9.56 o
  -5   5   0        7.88       12.45      3.09 o
  -4   5   0        0.88        2.92      2.29 o
  -3   5   0      170.77      166.06      7.27 o
  -2   5   0      215.97      220.19      3.89 o
  -1   5   0     1064.29     1069.00     14.38 o
   0   5   0      260.47      280.85     12.37 o
   1   5   0     3353.85     3669.36    109.60 o
   2   5   0      795.39      853.97     29.79 o
   3   5   0      285.69      293.05      4.64 o
   4   5   0     1000.97     1062.03     14.51 o
   5   5   0      374.96      401.82      9.50 o
   6   5   0       26.49       23.98      4.87 o
   7   5   0      518.51      483.92     12.70 o
   8   5   0      100.43      111.57      6.51 o
   9   5   0       56.99       64.26      7.31 o
  -5   6   0      140.41      134.15      8.81 o
  -4   6   0      135.33      132.03      5.69 o
  -3   6   0       76.71       74.59      3.84 o
  -2   6   0      136.73      148.98      5.53 o
  -1   6   0      734.43      729.76     12.55 o
   0   6   0     2278.57     2465.04     75.69 o
   1   6   0      463.19      499.12     20.05 o
   2   6   0       43.17       58.83      6.74 o
   3   6   0      408.72      421.28      6.58 o
   4   6   0       52.02       56.69      4.25 o
   5   6   0      203.46      195.59      8.24 o
   6   6   0      391.97      376.83     12.74 o
   7   6   0      108.07      113.35      9.56 o
   8   6   0       53.93       30.16      6.56 o
   9   6   0       24.44       17.61      6.74 o
  -4   7   0       63.10       56.21      5.81 o
  -3   7   0       47.51       52.08      5.25 o
  -2   7   0       35.81       34.85      3.75 o
  -1   7   0       31.73       33.03      3.28 o
   0   7   0        1.45        1.87      3.56 o
   1   7   0      308.71      327.12     15.74 o
   2   7   0      293.75      303.52     15.55 o
   3   7   0      361.41      411.62     19.11 o
   4   7   0        1.25       -0.07      3.09 o
   5   7   0      273.07      257.60      8.77 o
   6   7   0      916.86      892.42     21.46 o
   7   7   0       24.54       20.42      5.81 o
   8   7   0       34.70       35.04      6.56 o
   9   7   0       16.99       10.87      6.18 o
  -3   8   0       19.15       13.30      3.93 o
  -2   8   0        4.91        3.93      3.00 o
  -1   8   0       13.47       15.93      2.81 o
   1   8   0      129.64      152.51     11.43 o
   2   8   0       58.40       57.52      7.87 o
   3   8   0       72.44       79.81      9.56 o
   4   8   0      592.57      602.72     17.42 o
   5   8   0        6.71        7.33      2.89 o
   6   8   0        1.27       -0.19      2.81 o
   7   8   0       11.19       10.85      3.91 o
   8   8   0        4.70        1.31      5.06 o
   9   8   0       85.94       74.75      9.37 o
  -2   9   0        6.10        3.75      3.37 o
   2   9   0      132.48      144.83     11.99 o
   3   9   0      251.26      252.74     15.93 o
   4   9   0       69.06       71.76      9.93 o
   5   9   0        4.78        7.02      3.09 o
   6   9   0      237.11      240.22      9.65 o
   7   9   0      391.43      367.84     12.81 o
   8   9   0       28.29       20.98      6.37 o
   3  10   0      268.53      268.67     17.42 o
   4  10   0        3.35        3.37      5.81 o
   5  10   0       79.17       63.14      5.81 o
   6  10   0       50.50       42.75      5.05 o
   7  10   0       47.54       36.72      5.44 o
   4  11   0       96.55       89.74     12.18 o
   5  11   0      115.28       83.37     11.99 o
   6  11   0       51.79       51.90      6.37 o
  -5 -11   1      164.85      139.58     14.43 o
  -4 -11   1       72.80       69.13     11.05 o
  -7 -10   1       23.26       21.73      5.81 o
  -6 -10   1       52.46       51.21      5.36 o
  -5 -10   1        0.75       -2.65      2.65 o
  -4 -10   1       17.49       18.92      7.31 o
  -3 -10   1      210.79      243.00     16.49 o
  -8  -9   1       95.18       80.00      8.99 o
  -7  -9   1        2.36       -4.31      4.31 o
  -6  -9   1        4.80        7.95      3.57 o
  -5  -9   1       97.36       94.99      6.74 o
  -4  -9   1       35.14       30.73      7.31 o
  -3  -9   1      267.53      282.53     16.67 o
  -2  -9   1      158.35      180.61     13.49 o
   2  -9   1       81.41       66.70      5.81 o
  -9  -8   1      144.20      162.81     12.55 o
  -8  -8   1      106.75       95.36      9.56 o
  -7  -8   1        8.13        8.99      4.68 o
  -6  -8   1      129.67      137.10      7.38 o
  -5  -8   1      317.26      310.03     10.02 o
  -4  -8   1       88.17       79.06      5.62 o
  -3  -8   1      167.78      159.63     12.37 o
  -2  -8   1      333.08      345.30     17.61 o
  -1  -8   1       71.40       69.13      8.43 o
   1  -8   1      126.70      118.22      5.62 o
   2  -8   1        2.31        2.06      3.00 o
   3  -8   1      125.17      129.28      7.49 o
  -9  -7   1       19.23       23.61      6.93 o
  -8  -7   1        1.51       -4.68      4.68 o
  -7  -7   1     1395.82     1404.04     40.28 o
  -6  -7   1     1080.49     1090.70     25.02 o
  -5  -7   1       59.09       63.02      4.75 o
  -4  -7   1       74.42       77.88      4.62 o
  -3  -7   1       44.85       54.15      7.49 o
  -2  -7   1      274.55      292.09     15.18 o
  -1  -7   1        3.59        3.56      3.75 o
   1  -7   1        7.94       11.05      2.25 o
   2  -7   1        6.17        3.00      2.44 o
   3  -7   1       44.81       34.29      4.50 o
   4  -7   1      175.70      175.55      9.18 o
  -9  -6   1       60.52       53.40      8.43 o
  -8  -6   1      204.32      194.85     12.37 o
  -7  -6   1      170.28      174.24     11.05 o
  -6  -6   1       14.35       10.12      4.12 o
  -5  -6   1       77.19       72.86      7.12 o
  -4  -6   1      105.50       95.10      4.18 o
  -3  -6   1       82.34       81.70      2.54 o
  -2  -6   1       33.83       33.35      5.62 o
  -1  -6   1     1074.20     1077.29     36.53 o
   0  -6   1      452.95      461.83     18.36 o
   1  -6   1      355.22      350.63      8.05 o
   2  -6   1       13.53       14.85      2.35 o
   3  -6   1       13.83       10.57      2.53 o
   4  -6   1       91.89      104.72      5.03 o
   5  -6   1      154.17      152.69      9.56 o
  -9  -5   1      112.46      119.72      9.37 o
  -8  -5   1       55.10       46.95      4.72 o
  -7  -5   1      201.55      171.37      7.40 o
  -6  -5   1      509.42      539.40     18.74 o
  -5  -5   1      340.76      335.72     10.08 o
  -4  -5   1       30.48       22.73      1.82 o
  -3  -5   1     1819.60     1940.57     21.64 o
  -2  -5   1     1104.28     1245.85     29.34 o
  -1  -5   1      209.61      231.95     11.24 o
   0  -5   1       15.94       13.49      3.19 o
   1  -5   1     1314.38     1316.72     17.43 o
   2  -5   1      331.84      328.46      5.16 o
   3  -5   1      122.20      127.26      4.17 o
   4  -5   1       39.41       38.67      3.84 o
   5  -5   1       30.27       37.00      3.89 o
   6  -5   1      249.53      245.81     11.99 o
  -9  -4   1      157.01      161.98     13.77 o
  -8  -4   1       58.37       38.78      5.62 o
  -7  -4   1      212.36      211.24      7.84 o
  -6  -4   1      188.76      211.61      8.76 o
  -5  -4   1       46.21       46.88      2.35 o
  -4  -4   1      339.86      327.74      4.80 o
  -3  -4   1      510.58      481.87      5.81 o
  -2  -4   1       56.59       43.92      1.83 o
  -1  -4   1       44.63       39.91      4.50 o
   0  -4   1     2849.19     2923.12     86.75 o
   1  -4   1     1056.81     1068.65     10.77 o
   2  -4   1     1193.39     1158.17     12.67 o
   3  -4   1      479.77      465.27      8.94 o
   4  -4   1      470.30      424.81     10.64 o
   5  -4   1        2.40       -2.48      2.48 o
   6  -4   1       16.42       13.41      3.78 o
   7  -4   1      273.71      263.61     13.11 o
  -9  -3   1       26.38       15.74      5.06 o
  -8  -3   1        0.90        8.10      6.56 o
  -7  -3   1      474.69      438.03     10.31 o
  -6  -3   1       21.31       21.33      2.91 o
  -5  -3   1      759.80      812.57     10.67 o
  -4  -3   1     1661.62     1904.75     22.10 o
  -3  -3   1      662.53      647.39      7.13 o
  -2  -3   1       83.51       78.37      1.92 o
  -1  -3   1      610.80      645.25     21.55 o
   0  -3   1     1418.39     1467.65     35.69 o
   1  -3   1       93.66      125.49      1.84 o
   2  -3   1      116.05       89.28      1.86 o
   3  -3   1      125.07      135.01      2.70 o
   4  -3   1      118.38      126.81      4.38 o
   5  -3   1       50.40       55.23      4.13 o
   6  -3   1        1.87        1.60      2.93 o
   7  -3   1       85.24       84.33      6.03 o
  -9  -2   1       95.27       99.35      5.33 o
  -8  -2   1      526.95      528.35     12.95 o
  -7  -2   1        3.69        3.17      4.15 o
  -6  -2   1     1053.25      973.60     12.27 o
  -5  -2   1      568.20      586.47      6.79 o
  -4  -2   1      216.28      249.25      3.40 o
  -3  -2   1     3622.62     4091.95     39.27 o
  -2  -2   1        2.07        2.60      0.47 o
  -1  -2   1     4210.92     4676.28     83.96 o
   0  -2   1       77.69       47.32      2.14 o
   1  -2   1     1634.60     1734.32     18.03 o
   2  -2   1       48.38       56.88      1.27 o
   3  -2   1      713.20      686.22      7.37 o
   4  -2   1      144.25      122.93      3.08 o
   5  -2   1      414.20      404.12      8.49 o
   6  -2   1       38.36       43.93      4.37 o
   7  -2   1       73.44       68.10      8.99 o
  -9  -1   1       49.14       54.64      6.93 o
  -8  -1   1      200.42      191.05      6.89 o
  -7  -1   1      815.14      806.47     13.58 o
  -6  -1   1     1630.91     1637.72     18.82 o
  -5  -1   1       79.38       78.83      2.05 o
  -4  -1   1       57.17       83.53      1.89 o
  -3  -1   1     1372.91     1428.18     13.27 o
  -2  -1   1     2633.05     2945.52     28.33 o
  -1  -1   1      171.75      174.07      5.52 o
   0  -1   1     1137.79     1142.20     15.04 o
   1  -1   1      220.34      229.01      2.64 o
   2  -1   1      130.27      155.30      2.12 o
   3  -1   1      796.64      849.48      7.60 o
   4  -1   1      605.34      621.69      6.63 o
   5  -1   1        2.93        2.83      1.14 o
   6  -1   1      211.13      223.49      4.91 o
   7  -1   1      188.21      208.65      6.48 o
   8  -1   1      115.96      122.15      6.98 o
  -9   0   1       55.98       62.76      6.93 o
  -8   0   1        2.71        5.51      2.52 o
  -7   0   1      171.18      181.24      5.64 o
  -6   0   1      604.37      566.75     10.33 o
  -5   0   1       52.55       53.41      1.94 o
  -4   0   1      153.04      142.59      2.28 o
  -3   0   1       62.08       43.92      1.45 o
  -2   0   1     2186.06     2305.47     18.90 o
  -1   0   1    16241.59    17718.54    214.86 o
   0   0   1     3622.53        0.37      0.19 o
   1   0   1      965.39     1027.61      9.63 o
   2   0   1        3.46        1.72      0.55 o
   3   0   1      331.12      337.86      3.60 o
   4   0   1     2130.56     2135.00     18.68 o
   5   0   1      480.91      482.52      6.02 o
   6   0   1      772.52      782.42     11.44 o
   7   0   1      394.47      396.24      7.55 o
   8   0   1        3.62        8.01      2.32 o
   9   0   1       50.29       54.90      6.56 o
  -8   1   1        3.61        3.29      3.36 o
  -7   1   1        5.47        4.05      2.30 o
  -6   1   1      170.95      172.13      4.39 o
  -5   1   1      447.07      448.80      6.19 o
  -4   1   1      235.46      257.32      3.42 o
  -3   1   1      662.20      677.18      6.28 o
  -2   1   1     1228.32     1317.17     10.76 o
  -1   1   1       15.16       19.26      0.66 o
   0   1   1     1252.21     1391.24     83.30 o
   1   1   1     1390.48     1543.92     13.70 o
   2   1   1      411.57      420.59      4.32 o
   3   1   1     1136.58     1216.68     10.82 o
   4   1   1      778.67      856.20      8.50 o
   5   1   1      188.31      192.99      3.19 o
   6   1   1      285.96      283.53      4.88 o
   7   1   1      554.95      560.77     17.62 o
   8   1   1      164.73      164.62      6.35 o
   9   1   1       85.35      101.93      5.36 o
  -8   2   1        2.99       13.49      6.93 o
  -7   2   1       85.25       87.87     11.43 o
  -6   2   1      630.34      652.13     12.72 o
  -5   2   1       13.47        4.50      1.84 o
  -4   2   1      808.38      808.37     10.68 o
  -3   2   1      305.92      267.22      3.36 o
  -2   2   1      274.79      345.97      4.33 o
  -1   2   1      674.05      792.02      7.88 o
   0   2   1    11497.71    12461.05    211.76 o
   1   2   1     3470.25     3893.20     59.54 o
   2   2   1      682.51      748.97     25.28 o
   3   2   1      448.42      441.15      5.13 o
   4   2   1      500.87      584.41      6.63 o
   5   2   1        8.69        6.88      0.94 o
   6   2   1       12.50       10.46      1.55 o
   7   2   1       75.84       69.72      7.49 o
   8   2   1       33.27       37.10      3.56 o
   9   2   1        4.07        5.81      3.93 o
  -7   3   1      313.04      319.88     11.62 o
  -6   3   1      133.96      130.79      6.84 o
  -5   3   1      306.28      273.51     13.68 o
  -4   3   1      999.33      963.70     21.18 o
  -3   3   1      638.06      639.21      6.41 o
  -2   3   1       13.04       20.78      0.93 o
  -1   3   1      396.94      396.22      4.16 o
   0   3   1     1351.90     1553.93     46.84 o
   2   3   1      810.95      869.94      8.71 o
   3   3   1       95.06       78.22      2.44 o
   4   3   1       56.17       97.60      1.84 o
   5   3   1       10.54       10.92      1.19 o
   6   3   1       61.61       54.73      3.14 o
   7   3   1      363.85      344.44      8.84 o
   8   3   1        5.15        3.93      3.75 o
   9   3   1       10.77        8.81      4.50 o
  -7   4   1       13.94       18.55      5.43 o
  -6   4   1      125.36      130.16     10.49 o
  -5   4   1      215.06      210.52      7.60 o
  -4   4   1       30.90       34.36      3.20 o
  -3   4   1      590.44      571.34     10.54 o
  -2   4   1      190.06      206.43      3.07 o
  -1   4   1      391.56      413.72      5.82 o
   0   4   1        2.12        7.12      2.25 o
   1   4   1      469.15      454.15     16.86 o
   2   4   1      596.31      653.59     11.38 o
   3   4   1     1860.62     2047.13     22.00 o
   4   4   1      545.80      529.18      6.28 o
   5   4   1      122.52      125.49      3.01 o
   6   4   1      205.93      189.44      4.37 o
   7   4   1       51.20       52.58      3.72 o
   8   4   1      211.35      215.60      6.80 o
   9   4   1       84.61       81.50      4.71 o
  -6   5   1       98.80       93.87      8.43 o
  -5   5   1       43.18       34.18      3.89 o
  -4   5   1        0.90       -1.71      2.21 o
  -3   5   1      260.35      273.72      6.30 o
  -2   5   1      408.66      411.30      5.74 o
  -1   5   1      373.76      362.95     10.26 o
   0   5   1     3670.90     3924.91    116.35 o
   1   5   1      361.75      421.55     16.86 o
   3   5   1     1742.37     1863.18     20.83 o
   4   5   1     1356.91     1494.00     18.01 o
   5   5   1      244.22      242.21      6.80 o
   6   5   1      715.26      707.64     13.60 o
   7   5   1      266.61      255.21      8.73 o
   8   5   1      391.39      381.26     11.36 o
   9   5   1       72.35       61.45      7.12 o
  -5   6   1        2.97       -3.56      3.93 o
  -4   6   1      231.76      226.13     19.86 o
  -3   6   1      140.03      148.19      5.36 o
  -2   6   1      161.94      157.20      5.90 o
  -1   6   1      436.19      417.75      9.40 o
   0   6   1     1398.39     1454.82     46.84 o
   1   6   1      279.94      292.27     13.86 o
   2   6   1       54.24       49.84      6.37 o
   3   6   1      144.33      118.04      2.56 o
   4   6   1      740.81      765.52     13.04 o
   5   6   1      695.92      701.70     16.81 o
   6   6   1      345.82      353.37     20.52 o
   7   6   1      293.10      287.86     10.57 o
   8   6   1       24.91       25.11      6.00 o
   9   6   1      142.68      146.32     11.99 o
  -4   7   1       29.74       32.79      5.06 o
  -3   7   1       79.76       70.45      6.00 o
  -2   7   1       95.52       96.11      5.81 o
  -1   7   1       19.31       20.10      2.21 o
   0   7   1      108.87      108.27      5.40 o
   1   7   1      581.32      641.32     25.11 o
   2   7   1      209.46      245.06     13.86 o
   4   7   1       27.72       21.74      4.78 o
   5   7   1       43.45       47.06      7.40 o
   6   7   1       95.19       98.50      6.48 o
   7   7   1      215.07      209.87     14.52 o
   8   7   1        8.65        8.06      5.25 o
   9   7   1       85.29       77.38      9.18 o
  -3   8   1        1.44       -0.37      3.37 o
  -2   8   1        1.78       -2.62      2.62 o
  -1   8   1      110.12      110.91      5.62 o
   1   8   1      209.51      234.57     14.24 o
   2   8   1       71.37       81.69      8.99 o
   3   8   1      258.26      271.67     15.93 o
   4   8   1       30.83       30.16      3.56 o
   5   8   1       20.81       15.22      3.19 o
   6   8   1       32.58       26.10      4.02 o
   7   8   1       53.74       43.48      5.09 o
   8   8   1       60.05       56.58      7.68 o
   9   8   1        0.92        0.75      5.62 o
  -2   9   1        0.92       -3.00      3.00 o
  -1   9   1       64.92       63.89      4.87 o
   2   9   1      187.75      208.71     14.24 o
   3   9   1       95.54      104.36     11.05 o
   4   9   1       30.54       45.34      8.43 o
   5   9   1       12.27       12.26      3.06 o
   6   9   1      330.12      332.52     11.40 o
   7   9   1      376.48      377.60     12.98 o
   8   9   1       39.40       40.47      7.31 o
   2  10   1      145.08      143.51     13.30 o
   3  10   1       69.11       71.57      9.93 o
   4  10   1      201.97      199.91     15.36 o
   5  10   1      241.92      244.31     10.30 o
   6  10   1       46.39       48.79      5.25 o
   7  10   1      401.11      409.35     22.95 o
   8  10   1       33.52       32.60      7.12 o
   3  11   1      115.15      117.28     12.93 o
   4  11   1       97.65       83.56     11.80 o
   5  11   1      136.65      132.16      6.72 o
   6  11   1      128.85      123.58      7.40 o
  -7 -10   2      142.19      132.65     10.12 o
  -6 -10   2        3.09        8.43      4.31 o
  -5 -10   2        8.04       10.87      3.75 o
  -4 -10   2        0.79       -5.25      5.25 o
  -3 -10   2       88.09       81.50     10.68 o
  -8  -9   2       11.55        4.31      5.62 o
  -7  -9   2      139.62      115.22      9.56 o
  -6  -9   2        1.38        1.12      3.56 o
  -5  -9   2      131.93      112.58     26.14 o
  -4  -9   2       21.85       22.27      3.17 o
  -3  -9   2       75.68       82.81     10.12 o
  -2  -9   2      327.27      373.77     19.48 o
  -9  -8   2      161.31      167.12     12.74 o
  -8  -8   2      104.98      104.92      9.93 o
  -7  -8   2       43.71       43.65      6.74 o
  -6  -8   2      132.22      139.58      9.18 o
  -5  -8   2       12.29       15.45      3.23 o
  -4  -8   2      188.92      197.51      7.49 o
  -3  -8   2      129.07      133.40     11.62 o
  -2  -8   2       89.47       95.74      9.93 o
   1  -8   2      170.49      164.31      6.74 o
   2  -8   2      306.47      303.89     10.87 o
   3  -8   2        3.15        0.19      3.37 o
  -9  -7   2      133.48      159.44     12.37 o
  -8  -7   2      216.05      216.96     13.11 o
  -7  -7   2      708.05      686.85     23.98 o
  -6  -7   2      192.20      190.17     10.87 o
  -5  -7   2      190.55      204.93      7.97 o
  -4  -7   2       18.62       15.18      3.00 o
  -3  -7   2      418.16      403.47     10.04 o
  -2  -7   2      361.36      361.41     17.24 o
  -1  -7   2      227.76      224.64     12.93 o
   1  -7   2        1.73        3.37      2.06 o
   2  -7   2       80.32       77.94      5.43 o
   3  -7   2      175.34      152.69      7.87 o
   4  -7   2      134.79      133.96      8.24 o
  -9  -6   2      168.67      178.55     12.93 o
  -8  -6   2      111.80      117.47     10.49 o
  -7  -6   2      113.57      103.42      9.18 o
  -6  -6   2      547.44      555.32     19.30 o
  -5  -6   2      473.41      449.28     15.55 o
  -4  -6   2      279.42      288.72      7.21 o
  -3  -6   2      310.30      291.78      8.89 o
  -2  -6   2      137.73      144.26      9.93 o
  -1  -6   2      424.21      427.73     17.99 o
   0  -6   2       31.20       36.16      5.06 o
   1  -6   2      299.53      294.59      7.23 o
   2  -6   2        1.05        0.37      2.06 o
   3  -6   2       37.69       51.85      7.12 o
   4  -6   2       24.01       24.72      3.05 o
   5  -6   2      498.88      506.61     17.80 o
  -9  -5   2        6.77        7.56      4.59 o
  -8  -5   2       17.76       12.27      3.56 o
  -7  -5   2       17.83       14.24      5.06 o
  -6  -5   2     1233.52     1209.57     34.47 o
  -5  -5   2       30.88       20.42      3.93 o
  -4  -5   2      285.91      293.84      5.73 o
  -3  -5   2       83.87       94.47      3.68 o
  -2  -5   2      592.32      598.38     19.97 o
  -1  -5   2       22.62       27.17      4.31 o
   0  -5   2      641.24      632.66     15.70 o
   1  -5   2      830.37      848.99     13.03 o
   2  -5   2       68.88       65.87      2.72 o
   3  -5   2        3.42        0.84      2.53 o
   4  -5   2       60.24       61.12      4.16 o
   5  -5   2      387.37      402.30     11.01 o
   6  -5   2       15.83       20.80      5.43 o
  -9  -4   2       44.41       52.36      5.55 o
  -8  -4   2       64.19       57.14      6.37 o
  -7  -4   2       10.89       17.80      3.15 o
  -6  -4   2       19.21       23.06      2.88 o
  -5  -4   2       29.43       24.01      2.13 o
  -4  -4   2      237.13      259.73      3.91 o
  -3  -4   2      590.81      594.35      7.60 o
  -2  -4   2       87.03       67.25      1.51 o
  -1  -4   2       49.49       48.78      1.85 o
   0  -4   2     2632.41     2587.48     47.34 o
   1  -4   2      391.58      379.49      4.31 o
   2  -4   2      382.10      382.18      6.06 o
   3  -4   2      133.88      112.19      4.65 o
   4  -4   2      319.68      302.01      9.09 o
   5  -4   2       22.84       17.36      3.28 o
   6  -4   2      900.24      913.14     20.75 o
  -9  -3   2       51.11       58.27      6.93 o
  -8  -3   2       14.27       13.37      3.63 o
  -7  -3   2       27.47       25.27      2.27 o
  -6  -3   2       99.59      126.69      3.95 o
  -5  -3   2     1415.25     1537.95     18.56 o
  -4  -3   2       14.98       10.40      1.03 o
  -3  -3   2     2118.28     2107.29     23.29 o
  -2  -3   2      633.40      637.19     11.88 o
  -1  -3   2      786.64      838.78     11.16 o
   0  -3   2       24.36       30.20      1.28 o
   1  -3   2      785.90      769.01      8.47 o
   2  -3   2      183.19      152.71      2.54 o
   3  -3   2      556.26      518.53      7.08 o
   4  -3   2      101.26      104.74      4.01 o
   5  -3   2        6.51        7.72      2.90 o
   6  -3   2       76.85       85.04      7.87 o
   7  -3   2        9.16       11.30      4.12 o
  -9  -2   2      202.18      194.45      7.25 o
  -8  -2   2      226.67      235.80      6.92 o
  -7  -2   2      760.31      723.33     13.90 o
  -6  -2   2      708.33      736.43      9.70 o
  -5  -2   2        3.82        4.49      0.84 o
  -4  -2   2     2035.62     2315.59     21.29 o
  -3  -2   2      238.77      236.29      3.64 o
  -2  -2   2     1727.98     1771.84     22.54 o
  -1  -2   2     1337.49     1443.23     23.54 o
   0  -2   2       42.14       34.00      1.52 o
   1  -2   2     4175.69     4381.03     47.98 o
   2  -2   2      284.43      268.68      3.55 o
   3  -2   2      427.88      410.40      4.94 o
   4  -2   2      708.65      685.57      9.90 o
   5  -2   2       98.67      103.42      4.21 o
   6  -2   2      468.41      450.06     12.15 o
   7  -2   2       88.86       95.50      8.15 o
  -9  -1   2       91.82       97.85      5.56 o
  -8  -1   2       46.20       46.04      3.91 o
  -7  -1   2      705.37      705.28     13.70 o
  -6  -1   2      331.02      326.10      6.63 o
  -5  -1   2      120.43      110.27      2.35 o
  -4  -1   2     1109.79     1207.59     11.12 o
  -3  -1   2     1369.86     1458.03     13.59 o
  -2  -1   2     4430.50     4922.77     49.61 o
  -1  -1   2      387.69      370.74      8.27 o
   0  -1   2     3337.92     3391.45     40.93 o
   1  -1   2      166.91      214.49      2.78 o
   2  -1   2        3.42        2.58      0.96 o
   3  -1   2      523.15      517.85      5.08 o
   4  -1   2      772.24      810.33      8.79 o
   5  -1   2        1.50        1.16      1.12 o
   6  -1   2       39.89       34.86      2.96 o
   7  -1   2       75.16       72.54      6.44 o
   8  -1   2        0.66        0.79      3.36 o
  -9   0   2       88.14       91.80      8.24 o
  -8   0   2       45.11       53.41      5.15 o
  -7   0   2       33.24       25.16      2.71 o
  -6   0   2       71.04       53.72      3.63 o
  -5   0   2      309.52      304.30      4.42 o
  -4   0   2       21.80       35.35      1.20 o
  -3   0   2     3172.52     3411.98     29.21 o
  -2   0   2      433.59      496.59      4.74 o
  -1   0   2      532.60      552.37     13.18 o
   0   0   2        5.28        5.15      0.31 o
   1   0   2     2524.28     2466.49     23.28 o
   2   0   2      709.88      735.39      6.71 o
   3   0   2       47.33       38.74      1.16 o
   4   0   2      760.81      754.77      8.23 o
   5   0   2     1041.66     1081.06     12.40 o
   6   0   2     1583.46     1607.01     21.10 o
   7   0   2       55.35       57.74      3.64 o
   8   0   2       80.18       89.93      4.28 o
   9   0   2       97.44      110.73      8.62 o
  -8   1   2        2.37       -2.34      3.28 o
  -7   1   2       46.35       48.79      3.56 o
  -6   1   2      570.77      594.12      9.76 o
  -5   1   2       15.92       16.18      1.56 o
  -4   1   2        4.28        6.56      0.86 o
  -3   1   2      311.77      342.36      3.63 o
  -2   1   2      597.60      594.41      6.23 o
  -1   1   2     3139.75     3517.47     31.09 o
   0   1   2       34.10       47.08      2.07 o
   1   1   2     1960.35     2063.05     19.55 o
   2   1   2      127.53      137.84      2.60 o
   3   1   2       43.67       54.03      1.51 o
   4   1   2     1265.67     1384.43     13.05 o
   5   1   2      355.84      361.45      4.73 o
   6   1   2      450.45      440.50      6.95 o
   7   1   2     1146.07     1148.03     20.25 o
   8   1   2      606.29      607.27     14.18 o
   9   1   2      151.59      170.87      9.18 o
  -8   2   2        0.97        1.87      6.37 o
  -7   2   2      193.20      205.63      8.42 o
  -6   2   2       24.25       22.91      2.87 o
  -5   2   2        8.69        5.77      1.91 o
  -4   2   2      271.14      279.69      4.79 o
  -3   2   2       86.97      137.52      2.22 o
  -2   2   2      118.89       82.55      1.40 o
  -1   2   2      199.41      215.26      4.57 o
   0   2   2    12883.72    14616.92    220.24 o
   1   2   2       32.45       37.37      1.68 o
   2   2   2       63.09       64.42      1.46 o
   3   2   2     1851.51     1984.19     18.51 o
   4   2   2      643.30      654.75      6.88 o
   5   2   2      383.18      386.93      5.40 o
   6   2   2        6.72        2.95      1.36 o
   7   2   2      299.94      285.34     11.80 o
   8   2   2        1.37       -1.12      3.37 o
   9   2   2       28.74       38.41      5.43 o
  -7   3   2       67.05       64.19      8.52 o
  -6   3   2      272.97      256.97     11.05 o
  -5   3   2      843.95      816.59     21.73 o
  -4   3   2      316.20      298.17      8.42 o
  -3   3   2     1220.50     1249.14     12.57 o
  -2   3   2      133.07      137.35      1.97 o
  -1   3   2       55.30       75.20      1.68 o
   0   3   2     7146.58     7869.58    102.68 o
   1   3   2      260.82      236.50      5.42 o
   2   3   2      795.70      823.77      9.14 o
   3   3   2      264.58      238.85      3.35 o
   4   3   2      127.38      158.13      2.42 o
   5   3   2        1.97        1.47      0.90 o
   6   3   2       20.85       19.86      2.16 o
   7   3   2        2.00       -2.56      2.56 o
   8   3   2        7.72        7.12      4.12 o
   9   3   2      305.42      332.56     14.43 o
  -7   4   2       75.36       79.63      7.87 o
  -6   4   2      178.02      197.63      9.37 o
  -5   4   2       14.18       16.49      3.24 o
  -4   4   2      174.58      175.18      5.36 o
  -3   4   2     1281.41     1338.77     19.14 o
  -2   4   2      119.90      116.03      2.80 o
  -1   4   2        1.31        1.76      0.59 o
   0   4   2       45.93       70.98      3.57 o
   1   4   2     4565.84     5126.80    149.88 o
   2   4   2      757.34      828.85      8.83 o
   3   4   2      330.81      319.37      4.29 o
   4   4   2     1212.96     1246.94     13.68 o
   5   4   2        1.49        2.16      0.93 o
   6   4   2      130.21      127.01      3.31 o
   7   4   2       29.41       25.63      2.29 o
   8   4   2      177.99      181.27      7.49 o
   9   4   2        3.77        1.79      2.42 o
  -6   5   2       26.39       27.35      5.62 o
  -5   5   2        3.30        5.79      2.88 o
  -4   5   2      208.32      228.54      7.55 o
  -3   5   2      176.91      185.12      5.09 o
  -2   5   2      607.74      594.35      7.76 o
  -1   5   2      610.64      596.50      6.89 o
   0   5   2      219.86      276.35     12.37 o
   1   5   2      164.54      149.51      8.81 o
   2   5   2       39.86       46.06      2.16 o
   3   5   2     2667.42     2858.28     29.28 o
   4   5   2      701.49      717.03      8.74 o
   5   5   2        8.78       11.96      2.13 o
   6   5   2      258.25      266.57      7.05 o
   7   5   2      625.00      628.51     15.61 o
   8   5   2      224.65      213.79      8.43 o
   9   5   2      111.25       99.30      8.81 o
  -5   6   2       28.17       24.17      5.25 o
  -4   6   2       95.67       86.39      5.09 o
  -3   6   2       28.61       33.81      4.40 o
  -2   6   2       63.51       62.96      2.87 o
  -1   6   2       63.97       67.77      2.49 o
   0   6   2      998.81     1097.72     36.91 o
   1   6   2       50.28       66.89      6.93 o
   2   6   2      206.59      213.02     11.80 o
   3   6   2      414.56      419.89      6.25 o
   4   6   2      557.59      576.78      9.37 o
   5   6   2     1010.62     1100.05     23.94 o
   6   6   2      570.29      568.46     15.16 o
   7   6   2      493.60      497.46     14.58 o
   8   6   2       40.47       46.28      7.31 o
   9   6   2      329.48      338.36     16.67 o
  -4   7   2        4.16        2.62      3.56 o
  -3   7   2      111.66      101.55      6.74 o
  -2   7   2       49.68       57.33      4.50 o
  -1   7   2       99.76      114.66      5.25 o
   0   7   2      628.62      681.52     16.38 o
   1   7   2        7.02       13.30      4.68 o
   2   7   2      116.91      118.97      9.56 o
   4   7   2      876.25      927.99     20.31 o
   5   7   2       57.96       61.85      4.62 o
   6   7   2       92.53       94.67      7.68 o
   7   7   2      251.25      260.47     10.31 o
   8   7   2       46.31       50.96      7.49 o
   9   7   2        1.17       -0.75      5.25 o
  -3   8   2       50.76       51.52      5.43 o
  -2   8   2        3.95        1.87      3.00 o
  -1   8   2      325.52      315.69     10.12 o
   0   8   2      385.72      426.05     19.67 o
   1   8   2     1136.24     1160.86     41.22 o
   2   8   2       25.49       38.41      6.93 o
   3   8   2      163.92      182.86     12.93 o
   4   8   2       72.41       80.51      4.91 o
   5   8   2       52.90       54.91      7.31 o
   6   8   2        5.66        5.43      3.05 o
   7   8   2        2.60        1.18      3.42 o
   8   8   2        7.44        2.80      4.03 o
   9   8   2        0.80       -3.00      5.62 o
  -2   9   2       76.36       81.87      6.18 o
   1   9   2      103.00      119.35     11.24 o
   2   9   2      133.35      140.89     11.80 o
   3   9   2      347.67      405.62     20.80 o
   5   9   2       59.80       68.18      5.19 o
   6   9   2      127.36      130.59      7.34 o
   7   9   2      161.06      175.37     11.99 o
   8   9   2      116.03      100.52     14.33 o
   2  10   2      181.42      199.53     14.99 o
   3  10   2      212.44      216.40     15.74 o
   4  10   2      430.25      427.36     22.67 o
   5  10   2       42.87       43.47      4.87 o
   6  10   2      211.15      203.59      8.85 o
   7  10   2       67.26       64.53      6.24 o
   8  10   2      109.22      104.89     12.83 o
   3  11   2       61.91       80.00     11.43 o
   4  11   2      261.37      261.36     18.36 o
   6  11   2      144.78      147.46      7.85 o
  -6 -10   3        7.26        9.74      4.50 o
  -5 -10   3       19.57       16.11      4.12 o
  -4 -10   3      324.92      316.44     11.43 o
  -8  -9   3       41.89       39.72      7.68 o
  -7  -9   3      130.06      119.72      9.93 o
  -6  -9   3      161.12      152.69      9.93 o
  -5  -9   3       36.94       40.09      5.25 o
  -4  -9   3      138.99      144.26      7.31 o
  -3  -9   3       20.56       21.73      6.93 o
   1  -9   3       91.25       85.06      5.43 o
  -8  -8   3       17.91       13.30      6.18 o
  -7  -8   3      157.73      163.00     11.24 o
  -6  -8   3       32.41       33.35      5.62 o
  -5  -8   3       52.34       46.28      5.43 o
  -4  -8   3        0.93        2.81      2.62 o
  -3  -8   3      284.62      284.68      8.27 o
  -2  -8   3        0.97        3.37      4.87 o
   1  -8   3      116.74      111.29      5.62 o
   2  -8   3       97.38      104.54      6.37 o
   3  -8   3       48.01       49.84      5.43 o
  -9  -7   3       53.39       55.27      8.62 o
  -8  -7   3      190.42      195.79     12.55 o
  -7  -7   3       35.73       23.23      6.37 o
  -6  -7   3       54.21       54.15      6.56 o
  -5  -7   3      329.40      307.45     12.37 o
  -4  -7   3        4.70        5.06      2.62 o
  -3  -7   3      155.67      144.35      5.44 o
  -2  -7   3      102.13      104.17      9.56 o
  -1  -7   3     1561.08     1590.09     52.08 o
   1  -7   3      101.20      107.92      5.25 o
   2  -7   3      511.19      473.07     14.61 o
   3  -7   3       60.88       62.01      5.62 o
   4  -7   3        5.17        0.19      3.75 o
  -9  -6   3      125.38      142.95     12.37 o
  -8  -6   3      544.03      574.81     22.11 o
  -7  -6   3       70.73       74.19      8.06 o
  -6  -6   3      872.90      875.14     26.98 o
  -5  -6   3      276.80      278.22     11.62 o
  -4  -6   3      189.60      209.46      8.81 o
  -3  -6   3      203.24      212.74      8.15 o
  -2  -6   3     1255.89     1208.28     20.61 o
  -1  -6   3       29.04       28.10      5.06 o
   0  -6   3      366.95      367.83     10.43 o
   1  -6   3      502.66      515.23     14.24 o
   2  -6   3       31.86       35.60      3.75 o
   3  -6   3        0.78        0.84      1.92 o
   4  -6   3      115.46      127.69      5.43 o
   5  -6   3       47.79       51.90      6.37 o
  -9  -5   3      103.97      116.87      8.06 o
  -8  -5   3        7.61        8.36      3.41 o
  -7  -5   3      427.42      408.44     16.86 o
  -6  -5   3      219.57      218.64     11.43 o
  -5  -5   3       88.74       92.74      7.12 o
  -4  -5   3       35.92       38.22      2.57 o
  -3  -5   3      685.25      691.63      8.79 o
  -2  -5   3     1745.79     1740.25     25.50 o
  -1  -5   3        2.50        3.79      1.87 o
   0  -5   3     1060.01     1072.93     16.15 o
   1  -5   3       83.03       86.20      3.16 o
   2  -5   3      103.97       94.48      3.24 o
   3  -5   3      391.40      357.55     11.90 o
   4  -5   3      283.78      288.66      8.81 o
   5  -5   3       77.88       82.63      5.29 o
   6  -5   3       24.51       28.29      5.62 o
  -9  -4   3        2.93        3.01      7.40 o
  -8  -4   3        1.38        2.65      3.54 o
  -7  -4   3      128.25      133.24      6.38 o
  -6  -4   3        2.41        0.00      2.16 o
  -5  -4   3      317.81      294.86      6.14 o
  -4  -4   3       95.90       97.48      2.41 o
  -3  -4   3       93.91       71.43      2.23 o
  -2  -4   3        2.79        4.02      0.75 o
  -1  -4   3      395.16      374.25      5.72 o
   0  -4   3      315.05      316.23      4.90 o
   1  -4   3      129.97      117.24      2.05 o
   2  -4   3      157.06      149.79      2.92 o
   3  -4   3        7.00        7.65      1.64 o
   4  -4   3      180.62      176.15      6.21 o
   5  -4   3      806.70      838.93     18.73 o
   6  -4   3       51.84       57.51      4.99 o
  -9  -3   3       18.80       15.74      4.78 o
  -8  -3   3        1.39        1.81      2.59 o
  -7  -3   3      282.34      246.04      5.77 o
  -6  -3   3      551.81      524.88      8.55 o
  -5  -3   3      541.78      536.27      6.56 o
  -4  -3   3      179.64      164.91      3.18 o
  -3  -3   3       24.08       28.54      1.79 o
  -2  -3   3       85.38       74.84      2.22 o
  -1  -3   3       33.81       24.90      1.01 o
   1  -3   3     2938.35     2882.67     31.94 o
   2  -3   3      667.72      622.57      7.86 o
   3  -3   3      123.42      126.04      3.44 o
   4  -3   3      396.33      392.62      8.39 o
   5  -3   3       15.33       23.10      3.56 o
   6  -3   3      108.81      104.08      5.89 o
   7  -3   3       54.43       57.14      6.93 o
  -9  -2   3      459.14      485.98     12.69 o
  -8  -2   3      254.48      234.95      7.05 o
  -7  -2   3      247.55      255.74      9.01 o
  -6  -2   3      335.55      358.07      6.20 o
  -5  -2   3       21.76       19.82      1.24 o
  -4  -2   3      233.03      228.55      3.12 o
  -3  -2   3     2122.32     2242.26     24.53 o
  -2  -2   3      175.92      144.29      3.91 o
  -1  -2   3      652.20      715.54     12.46 o
   0  -2   3     3033.33     2878.26     57.38 o
   1  -2   3     2179.77     2158.41     24.08 o
   2  -2   3     1613.71     1748.61     18.26 o
   3  -2   3     1338.39     1408.70     15.99 o
   4  -2   3      126.47      120.95      3.26 o
   5  -2   3      103.96      102.87      5.17 o
   6  -2   3      147.73      150.51      6.74 o
   7  -2   3      120.28      124.52      6.84 o
  -9  -1   3      111.89      120.71      6.09 o
  -8  -1   3        0.72       -1.88      2.37 o
  -7  -1   3      435.60      413.29      9.47 o
  -6  -1   3      136.87      141.91      4.13 o
  -5  -1   3      646.86      687.74      7.18 o
  -4  -1   3      483.04      500.07      5.34 o
  -3  -1   3      744.49      706.13      7.71 o
  -2  -1   3     2886.92     3190.64     32.07 o
  -1  -1   3     8666.44     9123.49    135.03 o
   0  -1   3     3436.57     3532.28     44.93 o
   1  -1   3      224.62      211.41      2.81 o
   2  -1   3     1487.37     1454.28     13.84 o
   3  -1   3     1094.82     1170.63     10.52 o
   4  -1   3       29.28       25.59      1.21 o
   5  -1   3      137.18      139.72      3.15 o
   6  -1   3      626.33      614.75     11.89 o
   7  -1   3      112.53      119.80      5.06 o
   8  -1   3      126.91      140.36      7.49 o
  -8   0   3      162.48      174.55      6.53 o
  -7   0   3       51.56       51.84      3.39 o
  -6   0   3      423.25      407.17      6.28 o
  -5   0   3      124.81      132.49      2.72 o
  -4   0   3      219.22      262.37      3.22 o
  -3   0   3     1031.84     1153.32     10.91 o
  -2   0   3     1929.84     1970.09     18.81 o
  -1   0   3       36.07       37.88      1.69 o
   0   0   3      908.40      879.86     10.15 o
   1   0   3      867.02      831.56      8.30 o
   2   0   3      256.20      301.52      3.08 o
   3   0   3      305.76      352.48      3.96 o
   4   0   3     1991.35     2094.07     20.71 o
   5   0   3     1872.54     1901.85     20.57 o
   6   0   3      178.23      172.10      4.20 o
   7   0   3      132.79      126.38      4.02 o
   8   0   3       89.42       95.92      4.36 o
  -8   1   3       30.86       21.49      9.74 o
  -7   1   3        0.80        2.28      1.79 o
  -6   1   3      421.39      412.24      6.84 o
  -5   1   3        5.64        6.56      1.22 o
  -4   1   3       13.44       17.46      1.04 o
  -3   1   3     1918.41     2051.39     17.91 o
  -2   1   3      737.98      684.55      6.40 o
  -1   1   3      349.17      401.16      4.67 o
   0   1   3       88.60       84.09      1.65 o
   1   1   3      173.52      193.33      2.03 o
   2   1   3     1382.41     1520.59     14.18 o
   3   1   3     2361.04     2536.41     24.79 o
   4   1   3     1151.61     1207.93     11.75 o
   5   1   3      158.68      141.87      2.90 o
   6   1   3     1233.75     1239.00     15.74 o
   7   1   3        0.94       -0.41      1.96 o
   8   1   3       50.25       62.47      4.23 o
   9   1   3        0.89        5.43      3.75 o
  -8   2   3       17.03       16.86      7.12 o
  -7   2   3      116.72      123.87      7.95 o
  -6   2   3       13.49       13.26      3.12 o
  -5   2   3      208.41      221.18      5.17 o
  -4   2   3        3.49        5.53      1.10 o
  -3   2   3       19.94       12.16      0.87 o
  -2   2   3       14.80       11.54      0.82 o
  -1   2   3      116.98      120.90      1.71 o
   0   2   3       48.04       48.86      1.73 o
   1   2   3     1726.27     1783.02     20.12 o
   2   2   3      347.91      355.69      4.24 o
   3   2   3      641.10      676.26      6.10 o
   4   2   3      128.33       87.61      1.83 o
   5   2   3      528.85      574.49      6.84 o
   6   2   3      434.33      453.43      7.99 o
   7   2   3      239.74      236.44     10.68 o
   8   2   3       65.14       70.45      6.56 o
   9   2   3      157.87      173.12      9.93 o
  -7   3   3       98.10       96.38      6.64 o
  -6   3   3      113.57      103.12     13.77 o
  -5   3   3      382.39      367.10     10.44 o
  -4   3   3      238.93      223.22      6.86 o
  -3   3   3       44.86       41.18      2.27 o
  -2   3   3     1387.12     1469.33     12.95 o
  -1   3   3      767.95      801.33      8.23 o
   0   3   3     2513.58     2760.64     28.89 o
   1   3   3     4780.65     4939.01     51.00 o
   2   3   3     1226.08     1282.72     12.79 o
   3   3   3      135.78      172.54      2.74 o
   4   3   3     1196.40     1192.93     11.72 o
   5   3   3       48.50       56.13      1.79 o
   6   3   3       17.02       32.54      7.82 o
   7   3   3     1051.82     1054.25     31.66 o
   8   3   3      132.43      152.13      9.18 o
   9   3   3        1.78       -1.50      4.12 o
  -7   4   3      123.10      142.02      9.93 o
  -6   4   3      162.21      177.38      8.52 o
  -5   4   3        0.80        2.30      4.03 o
  -4   4   3      465.32      479.11     11.88 o
  -3   4   3      570.69      577.56     11.09 o
  -2   4   3       56.91       52.53      1.54 o
  -1   4   3        5.37        4.22      0.58 o
   0   4   3     3466.87     3898.97     46.46 o
   1   4   3     2917.08     3183.37     49.90 o
   2   4   3      677.95      758.05      8.22 o
   3   4   3     1285.65     1344.80     13.66 o
   4   4   3      638.89      692.61      8.21 o
   5   4   3        1.63       -0.05      0.88 o
   6   4   3       66.36       71.48      4.60 o
   7   4   3      121.55      129.29      5.43 o
   8   4   3       77.98       71.15      4.23 o
   9   4   3       25.73       30.21      4.50 o
  -6   5   3      146.45      137.52      9.56 o
  -5   5   3       57.33       63.04      4.90 o
  -4   5   3      186.32      192.87     10.68 o
  -3   5   3      534.99      533.54     10.15 o
  -2   5   3       90.94       99.62      4.15 o
  -1   5   3      450.52      439.98      4.64 o
   0   5   3      308.29      293.11      9.74 o
   1   5   3      445.04      472.94     10.00 o
   2   5   3      138.35      121.75      2.80 o
   3   5   3      471.23      487.87      6.63 o
   4   5   3       19.26       16.11      1.14 o
   5   5   3      369.94      390.89      7.53 o
   6   5   3       24.26       21.60      2.77 o
   7   5   3      121.15      108.19      5.20 o
   8   5   3      202.74      196.35     17.24 o
   9   5   3      183.44      180.24     11.05 o
  -5   6   3        5.77        2.25      4.12 o
  -4   6   3       33.63       38.67      3.77 o
  -3   6   3      335.97      349.51      9.15 o
  -2   6   3       82.40       90.95      3.97 o
  -1   6   3        5.96        4.40      1.99 o
   0   6   3      288.98      317.03      7.04 o
   1   6   3       43.51       50.59      6.18 o
   2   6   3       64.94       52.65      5.81 o
   3   6   3       10.10       16.62      1.20 o
   4   6   3     1358.99     1369.41     19.01 o
   5   6   3      773.29      847.20     19.47 o
   6   6   3      497.46      507.54     18.27 o
   7   6   3      450.95      448.49     13.68 o
   8   6   3       41.70       48.83      8.71 o
   9   6   3        3.42       -3.00      3.51 o
  -4   7   3        1.05        1.12      3.56 o
  -3   7   3      128.89      123.84      7.49 o
  -2   7   3      158.49      159.25      7.12 o
  -1   7   3      133.18      143.23      5.06 o
   0   7   3      135.53      144.54      5.86 o
   1   7   3      176.95      174.05     11.05 o
   2   7   3       10.11       14.05      4.68 o
   3   7   3     1117.00     1131.97     17.73 o
   4   7   3      830.08      856.74     16.22 o
   5   7   3        3.45        3.68      2.38 o
   6   7   3       58.22       60.18      5.12 o
   7   7   3       23.67       22.01      4.36 o
   8   7   3      141.88      140.02      8.15 o
   9   7   3       32.13       32.41      7.12 o
  -3   8   3        7.78        8.43      3.75 o
  -2   8   3        7.88        9.37      3.37 o
  -1   8   3      141.90      139.39      6.37 o
   0   8   3     1673.23     1700.06     56.39 o
   1   8   3      296.05      340.43     17.42 o
   2   8   3       40.25       53.58      8.06 o
   4   8   3       49.48       56.20      4.39 o
   5   8   3      252.10      261.15      9.01 o
   6   8   3       48.55       46.25      4.82 o
   7   8   3       47.80       59.53      6.18 o
   8   8   3       44.27       46.24      6.84 o
   9   8   3      244.59      250.87     14.24 o
  -2   9   3      173.73      174.80      8.43 o
  -1   9   3       67.55       65.01      5.25 o
   1   9   3      650.68      709.52     29.41 o
   2   9   3       72.13       80.75     10.12 o
   3   9   3        0.94       -0.75      4.68 o
   4   9   3       46.70       57.14      4.68 o
   5   9   3       30.16       31.68      6.74 o
   6   9   3      120.70      126.28      7.20 o
   7   9   3      465.00      467.13     14.51 o
   8   9   3       13.11       15.44      4.75 o
   2  10   3      174.23      192.04     14.80 o
   3  10   3      223.87      213.77     15.55 o
   4  10   3      174.42      182.67     15.18 o
   5  10   3       18.86       17.42      4.31 o
   6  10   3      198.66      213.78      8.96 o
   7  10   3       43.09       47.45      5.72 o
   8  10   3       55.21       62.30      9.84 o
   3  11   3      111.22      104.36     12.74 o
   4  11   3       10.09       15.93      7.49 o
   5  11   3       13.30       18.17      3.93 o
   6  11   3       60.10       54.31      5.30 o
  -6 -10   4      143.70      142.58      9.74 o
  -5 -10   4      531.69      477.38     16.86 o
  -4 -10   4       12.17       16.86      3.75 o
  -7  -9   4        1.58        0.94      4.50 o
  -6  -9   4      151.22      158.88     10.12 o
  -5  -9   4      113.28      122.34      8.24 o
  -4  -9   4      307.98      303.52     11.62 o
   1  -9   4       11.29       11.80      3.19 o
  -8  -8   4      232.24      244.12     14.43 o
  -7  -8   4      273.62      283.47     14.43 o
  -6  -8   4        7.79        6.18      4.31 o
  -5  -8   4       19.09       13.68      4.12 o
  -4  -8   4      183.12      168.06      8.24 o
  -3  -8   4       87.91       98.17      5.62 o
  -2  -8   4       67.42       72.32      4.50 o
   0  -8   4        1.69        3.56      2.25 o
   1  -8   4       35.87       34.29      3.75 o
   2  -8   4       76.30       69.51      5.81 o
  -9  -7   4       93.71       87.50     10.30 o
  -8  -7   4      185.52      198.22     12.93 o
  -7  -7   4        8.43       -1.50      4.87 o
  -6  -7   4       69.32       58.08      6.93 o
  -5  -7   4      151.83      155.32      8.99 o
  -4  -7   4      162.41      166.00      8.06 o
  -3  -7   4       73.52       75.88      5.06 o
  -2  -7   4     1060.59     1010.60     25.67 o
   0  -7   4       58.51       59.20      3.93 o
   1  -7   4      407.39      386.14     11.99 o
   2  -7   4       26.21       26.79      3.93 o
   3  -7   4       50.93       54.15      5.43 o
   4  -7   4       52.03       63.89      6.18 o
  -9  -6   4      159.47      171.62     13.30 o
  -8  -6   4       44.67       52.83      7.87 o
  -7  -6   4       74.25       63.33      7.68 o
  -6  -6   4      116.43      101.17      8.43 o
  -5  -6   4       73.44       91.62      7.12 o
  -4  -6   4      223.95      216.26      8.15 o
  -3  -6   4      728.25      730.05     13.03 o
  -2  -6   4      508.97      472.89     14.61 o
  -1  -6   4      583.34      552.91     11.73 o
   0  -6   4      141.62      140.52      5.43 o
   1  -6   4      285.85      291.90      9.37 o
   2  -6   4      126.43      129.09      6.37 o
   3  -6   4        5.55        5.18      2.11 o
   4  -6   4      166.09      175.30      6.36 o
   5  -6   4      136.04      151.76      9.37 o
  -9  -5   4       65.27       59.16      6.10 o
  -8  -5   4       33.92       26.15      4.13 o
  -7  -5   4      109.63      119.35      9.93 o
  -6  -5   4        1.13       -1.87      3.56 o
  -5  -5   4      300.23      289.69      8.61 o
  -4  -5   4      797.90      760.89     16.22 o
  -3  -5   4       66.49       60.17      2.58 o
  -2  -5   4      392.53      361.35      4.94 o
  -1  -5   4      731.32      683.40     12.15 o
   0  -5   4      180.79      183.00      4.90 o
   1  -5   4      132.82      119.03      3.35 o
   2  -5   4      952.60      938.54     26.98 o
   3  -5   4      199.88      194.60      6.03 o
   4  -5   4      288.82      263.23      7.94 o
   5  -5   4       47.71       43.46      4.04 o
  -9  -4   4        5.60        8.27      4.28 o
  -8  -4   4      100.92      100.71      6.88 o
  -7  -4   4      109.03      109.41      6.46 o
  -6  -4   4      988.34     1010.47     18.05 o
  -5  -4   4      715.96      729.24     12.05 o
  -4  -4   4        2.24        0.74      0.86 o
  -3  -4   4       63.99       61.94      2.00 o
  -2  -4   4      499.04      519.25      6.73 o
  -1  -4   4       95.03      109.63      2.00 o
   0  -4   4       65.96       52.10      1.59 o
   1  -4   4      169.91      145.35      3.29 o
   2  -4   4        4.35        2.83      1.51 o
   3  -4   4        1.03        3.09      1.72 o
   4  -4   4      101.91       98.55      4.82 o
   5  -4   4      109.95      108.90      8.24 o
   6  -4   4       68.73       69.48      6.65 o
  -9  -3   4       86.29       84.57     20.80 o
  -8  -3   4        2.16        0.40      2.22 o
  -7  -3   4       32.50       30.03      2.73 o
  -6  -3   4      957.13      968.14     13.70 o
  -5  -3   4      216.09      221.44      4.10 o
  -4  -3   4       60.30       65.91      2.71 o
  -3  -3   4      186.09      166.48      3.40 o
  -2  -3   4       33.64       50.19      1.79 o
  -1  -3   4      179.19      147.21      3.07 o
   0  -3   4      703.23      621.87      8.79 o
   1  -3   4      496.21      491.96      6.25 o
   2  -3   4      117.19      125.48      2.52 o
   3  -3   4       52.23       49.86      2.75 o
   4  -3   4       67.24       69.86      4.31 o
   5  -3   4      581.79      575.78     13.87 o
   6  -3   4        4.58        3.71      5.71 o
   7  -3   4       41.57       30.54      5.81 o
  -9  -2   4      118.78      118.94      6.08 o
  -8  -2   4      231.22      211.74      7.72 o
  -7  -2   4      198.11      216.03      6.42 o
  -6  -2   4       66.91       61.81      2.47 o
  -5  -2   4      177.64      169.57      3.27 o
  -4  -2   4      225.82      220.36      3.09 o
  -3  -2   4      118.63       99.54      2.08 o
  -2  -2   4      342.55      293.62      6.42 o
  -1  -2   4      467.14      431.79      6.88 o
   0  -2   4       39.72       33.47      1.17 o
   1  -2   4     1545.90     1617.69     15.86 o
   2  -2   4     1885.39     1986.25     20.77 o
   3  -2   4       36.74       31.54      1.45 o
   4  -2   4        7.77        8.44      1.47 o
   5  -2   4      261.14      260.56      8.05 o
   6  -2   4       57.97       70.17      5.01 o
   7  -2   4      171.17      172.23      8.62 o
  -9  -1   4      157.47      183.62     10.30 o
  -8  -1   4       76.27       71.67      4.77 o
  -7  -1   4      133.17      111.22      6.70 o
  -6  -1   4        8.27        8.18      1.83 o
  -5  -1   4      464.31      471.57      5.64 o
  -4  -1   4      120.85      155.02      2.58 o
  -3  -1   4     1130.11     1167.89     11.18 o
  -2  -1   4     6938.48     7366.38     67.35 o
  -1  -1   4     1775.94     1834.52     18.11 o
   0  -1   4     5099.28     5096.51     54.32 o
   1  -1   4     2038.33     2056.83     19.42 o
   2  -1   4     1648.32     1653.66     14.76 o
   3  -1   4      256.10      227.05      2.74 o
   4  -1   4     1106.97     1102.18     11.53 o
   5  -1   4       54.17       44.87      2.83 o
   6  -1   4      378.82      384.04      8.67 o
   7  -1   4       18.96       18.09      2.85 o
   8  -1   4      231.37      239.23      9.46 o
  -8   0   4       43.56       49.81      4.00 o
  -7   0   4       87.40       84.00      6.86 o
  -6   0   4       96.38      107.17      3.55 o
  -5   0   4      108.66      112.86      2.68 o
  -4   0   4      657.56      722.62      7.53 o
  -3   0   4     4242.88     4492.63     41.53 o
  -2   0   4     1671.08     1662.18     15.28 o
  -1   0   4      803.73      822.27      8.33 o
   0   0   4      124.74      142.54      3.77 o
   1   0   4     1066.78      999.01      9.37 o
   2   0   4        3.39        0.94      0.43 o
   3   0   4     2586.99     2761.80     23.86 o
   4   0   4     1497.84     1529.37     15.45 o
   5   0   4      228.07      212.93      4.11 o
   6   0   4      243.46      231.20      5.06 o
   7   0   4       59.41       63.30      3.13 o
   8   0   4       72.73       83.43      4.07 o
  -8   1   4        0.64        0.75      4.12 o
  -7   1   4      335.29      346.51      8.08 o
  -6   1   4      238.98      242.45      5.02 o
  -5   1   4      112.89      113.33      3.13 o
  -4   1   4      656.96      691.83      7.29 o
  -3   1   4       57.66       89.51      2.11 o
  -2   1   4      702.41      723.56      7.50 o
  -1   1   4      320.76      318.52      3.92 o
   0   1   4     1002.78     1030.09     15.90 o
   1   1   4     1678.93     1594.45     13.75 o
   2   1   4      167.71      149.72      1.83 o
   3   1   4     1456.81     1541.02     15.44 o
   4   1   4      492.10      490.79      5.84 o
   5   1   4      742.54      735.13      8.87 o
   6   1   4     1206.71     1165.40     14.96 o
   7   1   4      181.63      189.54     12.46 o
   8   1   4       11.46       10.49      3.56 o
   9   1   4      117.33      128.53      8.06 o
  -8   2   4       76.48       84.31      8.06 o
  -7   2   4      108.50      119.03      5.51 o
  -6   2   4      603.92      592.23     12.00 o
  -5   2   4      198.99      199.27      5.03 o
  -4   2   4        1.04        0.98      1.06 o
  -3   2   4       61.75       62.90      1.70 o
  -2   2   4      480.43      483.32      5.28 o
  -1   2   4        9.08       18.73      0.95 o
   0   2   4      693.12      676.66      8.52 o
   1   2   4      319.60      290.96      3.74 o
   2   2   4        1.45        0.78      0.38 o
   3   2   4     2882.57     3377.53     29.20 o
   4   2   4      819.74      818.78      8.93 o
   5   2   4      408.57      389.07      5.53 o
   6   2   4      655.52      659.34     11.30 o
   7   2   4      178.19      158.13      8.43 o
   8   2   4       37.85       45.15      5.43 o
   9   2   4      215.90      243.37     11.62 o
  -7   3   4        0.95       -1.37      3.26 o
  -6   3   4      203.31      196.82      8.06 o
  -5   3   4       99.29       91.57      5.39 o
  -4   3   4        7.30       12.63      1.88 o
  -3   3   4     1274.61     1344.60     14.45 o
  -2   3   4        2.06        3.90      0.86 o
  -1   3   4     1017.17     1048.24     12.34 o
   0   3   4     1867.35     1903.62     24.42 o
   1   3   4     1360.40     1379.87     16.46 o
   2   3   4      321.64      309.82      4.21 o
   3   3   4       18.41       19.25      0.79 o
   4   3   4      681.09      675.62      7.23 o
   5   3   4       17.82       16.50      1.19 o
   6   3   4     1887.30     1895.20     26.16 o
   7   3   4       37.34       46.46      5.43 o
   8   3   4      230.03      223.52     10.87 o
   9   3   4      110.62      117.85      8.43 o
  -7   4   4      118.17      131.90      9.93 o
  -6   4   4       17.05       18.96      3.83 o
  -5   4   4        4.45        7.52      2.87 o
  -4   4   4       68.90       76.69      5.90 o
  -3   4   4      147.88      148.82      4.56 o
  -2   4   4      348.07      348.93      4.38 o
  -1   4   4     1127.02     1156.85     12.02 o
   0   4   4      416.26      439.83      5.42 o
   1   4   4     3396.47     3696.20     44.68 o
   2   4   4     1213.94     1287.03     13.94 o
   3   4   4     1344.38     1465.47     16.29 o
   4   4   4       66.66       63.79      1.85 o
   5   4   4      815.40      851.43     10.04 o
   6   4   4        3.95        4.99      1.37 o
   7   4   4     1237.39     1215.75     21.26 o
   8   4   4      394.41      370.11      9.71 o
   9   4   4        3.49        2.82      2.42 o
  -6   5   4       35.48       28.29      5.81 o
  -5   5   4       69.86       69.50      5.09 o
  -4   5   4      211.32      225.89      7.51 o
  -3   5   4       72.44       64.44      3.88 o
  -2   5   4     1045.79     1044.23     16.04 o
  -1   5   4       24.51       25.83      1.08 o
   0   5   4     2753.43     2946.07     34.09 o
   1   5   4      154.46      147.30      3.27 o
   2   5   4      155.30      143.18      2.45 o
   3   5   4      401.86      390.77      4.89 o
   4   5   4      957.02      950.74     10.98 o
   5   5   4      364.15      378.20      7.36 o
   6   5   4      104.81      101.84      4.47 o
   7   5   4      431.26      396.39      9.51 o
   8   5   4       78.61       78.69      7.31 o
   9   5   4      274.73      257.61     12.74 o
  -5   6   4       98.52      102.48      8.24 o
  -4   6   4      148.96      163.15      7.40 o
  -3   6   4      802.30      839.37     20.80 o
  -2   6   4       19.74       19.50      1.97 o
  -1   6   4      660.93      655.86      9.84 o
   0   6   4       12.64       18.47      1.37 o
   1   6   4       86.30      127.60     11.05 o
   2   6   4      352.76      392.78      7.45 o
   3   6   4      365.82      361.69      4.56 o
   4   6   4      759.14      806.74     12.04 o
   5   6   4       44.73       48.69      4.31 o
   6   6   4      582.38      578.80     15.16 o
   7   6   4      119.68       97.27      6.71 o
   8   6   4       38.99       43.30     11.34 o
   9   6   4       68.63       66.70      7.31 o
  -4   7   4        0.62       -3.19      3.56 o
  -3   7   4      119.85      112.33      5.03 o
  -2   7   4       49.89       45.90      4.31 o
  -1   7   4      310.54      311.34      8.11 o
   0   7   4      148.32      157.00     10.68 o
   1   7   4      814.72      889.94     32.41 o
   2   7   4       19.47       20.61      5.25 o
   3   7   4      453.65      464.35      9.52 o
   4   7   4      105.06      108.17      3.38 o
   5   7   4       29.58       31.99      3.60 o
   6   7   4        5.50        5.41      3.19 o
   7   7   4       22.79       24.55      4.28 o
   8   7   4      223.29      230.60     26.98 o
  -3   8   4        0.79        7.87      3.93 o
  -2   8   4      345.44      333.68     11.62 o
  -1   8   4      217.21      213.21      7.87 o
   0   8   4      267.17      319.07     16.86 o
   1   8   4       68.17       72.13      8.81 o
   2   8   4        7.37        5.25      4.12 o
   4   8   4      221.31      237.45      7.74 o
   5   8   4      426.73      464.28     26.14 o
   6   8   4      256.16      259.94      9.57 o
   7   8   4      982.36      964.29     23.38 o
   8   8   4       20.45       28.44      5.00 o
   9   8   4       46.39       41.67      6.16 o
  -2   9   4      135.39      124.03      7.31 o
  -1   9   4      158.01      155.13      7.12 o
   1   9   4        2.63        5.62      5.06 o
   2   9   4      214.19      230.63     15.18 o
   3   9   4       55.99       64.45      9.56 o
   4   9   4      498.12      520.29     24.73 o
   5   9   4      158.61      177.49      7.42 o
   6   9   4      192.37      187.34      8.20 o
   7   9   4      193.28      214.10      9.63 o
   8   9   4       44.11       52.46      5.92 o
   9   9   4       18.54       20.61      9.18 o
   1  10   4      435.00      481.13     23.98 o
   2  10   4       53.55       51.90      9.37 o
   3  10   4       64.95       61.27      9.74 o
   5  10   4      155.28      158.13     14.43 o
   6  10   4       60.66       68.94      5.69 o
   7  10   4       58.12       72.53      6.38 o
   8  10   4      107.39      134.08      8.52 o
   2  11   4        2.68       -0.75      6.00 o
   3  11   4      107.12      122.53     13.30 o
   4  11   4        0.81        3.19      6.18 o
   6  11   4        7.42        2.44      6.93 o
  -5 -10   5        3.81       -0.19      3.93 o
  -4 -10   5        1.10       -1.50      3.37 o
  -3 -10   5       55.51       52.83      5.06 o
  -7  -9   5       78.60       66.70      8.43 o
  -6  -9   5        6.38        4.31      4.50 o
  -5  -9   5      835.70      782.96     24.36 o
  -4  -9   5        9.80       11.05      3.75 o
  -3  -9   5        0.69        1.50      2.81 o
  -1  -9   5       15.80       20.23      3.37 o
   0  -9   5       46.21       37.10      4.12 o
  -8  -8   5      295.06      324.87     16.86 o
  -7  -8   5       47.26       35.04      6.93 o
  -6  -8   5       49.91       55.64      6.93 o
  -5  -8   5      332.80      347.36     14.05 o
  -4  -8   5      285.95      288.34     11.62 o
  -3  -8   5       52.51       57.33      5.06 o
  -2  -8   5       23.18       20.42      3.19 o
  -1  -8   5       41.19       36.53      3.56 o
   0  -8   5        1.43       -0.19      2.44 o
   1  -8   5       67.77       64.83      5.25 o
   2  -8   5      217.28      222.95      9.56 o
  -8  -7   5       56.12       54.71      8.43 o
  -7  -7   5        1.76        1.50      4.68 o
  -6  -7   5      139.46      142.02      9.74 o
  -5  -7   5       28.13       21.73      4.50 o
  -4  -7   5      579.43      566.00     17.99 o
  -3  -7   5       84.65       80.94      5.62 o
  -2  -7   5      259.77      250.49      8.81 o
  -1  -7   5      115.54      120.47      5.62 o
   0  -7   5       25.61       31.29      3.19 o
   1  -7   5       89.54       83.94      5.25 o
   2  -7   5       20.64       20.98      3.93 o
   3  -7   5        1.96        4.68      3.56 o
  -9  -6   5       33.32       27.92     10.12 o
  -8  -6   5        6.64        8.88      4.57 o
  -7  -6   5       71.89       62.39      7.87 o
  -6  -6   5       30.64       30.73      5.62 o
  -5  -6   5      118.53      117.22      5.63 o
  -4  -6   5      138.79      136.42      5.43 o
  -3  -6   5      438.63      422.94      9.79 o
  -2  -6   5      630.19      635.70     17.61 o
  -1  -6   5       63.90       64.08      4.31 o
   0  -6   5       58.91       57.71      3.93 o
   1  -6   5      233.87      218.46      8.06 o
   2  -6   5      108.69      107.90      4.40 o
   3  -6   5      239.23      236.54      7.02 o
   4  -6   5       17.04       20.05      4.68 o
  -9  -5   5       35.78       34.86      5.67 o
  -8  -5   5      117.26      129.46     11.24 o
  -7  -5   5        0.78       -3.19      4.12 o
  -6  -5   5       12.84       13.99      4.22 o
  -5  -5   5      340.15      335.26     22.58 o
  -4  -5   5      353.42      340.05     10.21 o
  -3  -5   5       76.94       65.18      3.93 o
  -2  -5   5      330.38      326.30     12.50 o
  -1  -5   5      910.59      917.70     15.45 o
   0  -5   5      541.62      496.88     13.11 o
   1  -5   5      234.26      234.92      5.20 o
   2  -5   5      728.64      698.03     14.56 o
   3  -5   5      121.61      118.57      4.83 o
   4  -5   5      170.65      158.62      6.09 o
   5  -5   5      150.28      145.39      8.99 o
  -9  -4   5        6.06        6.40      4.49 o
  -8  -4   5      113.00      109.35     15.93 o
  -7  -4   5      109.55       99.43      6.00 o
  -6  -4   5      511.88      519.29     10.84 o
  -5  -4   5      224.69      227.90      6.17 o
  -4  -4   5      141.31      133.33      3.76 o
  -3  -4   5      327.39      326.11      5.79 o
  -2  -4   5      396.92      346.41      6.03 o
  -1  -4   5     1179.30     1145.35     15.67 o
   0  -4   5       39.79       29.82      1.39 o
   1  -4   5        6.93        5.18      0.94 o
   2  -4   5      127.85      129.79      3.86 o
   3  -4   5       19.18       14.40      2.32 o
   4  -4   5      234.42      229.61      7.27 o
   5  -4   5      126.54      130.68      8.71 o
   6  -4   5       98.67      104.92      8.24 o
  -9  -3   5      181.65      181.44     34.94 o
  -8  -3   5      234.69      229.91      6.87 o
  -7  -3   5      176.54      180.00      6.76 o
  -6  -3   5      324.05      308.40      6.31 o
  -5  -3   5      637.94      620.91      8.16 o
  -4  -3   5      920.97      918.61     16.10 o
  -3  -3   5       17.80       25.08      1.47 o
  -2  -3   5      299.14      241.30      4.02 o
  -1  -3   5      185.56      237.78      4.93 o
   0  -3   5      212.45      224.56      3.90 o
   1  -3   5      891.89      892.04      9.97 o
   2  -3   5       14.48       15.82      1.15 o
   3  -3   5      518.37      479.58     10.74 o
   4  -3   5       81.72       83.53      4.42 o
   5  -3   5       88.96       78.89     10.77 o
   6  -3   5        4.75        1.99      2.88 o
   7  -3   5        0.64        2.06      4.31 o
  -9  -2   5       91.19       92.64      5.66 o
  -8  -2   5      142.46      153.77      9.73 o
  -7  -2   5      258.10      251.06      7.04 o
  -6  -2   5      265.93      263.13      4.86 o
  -5  -2   5      477.17      459.00      6.52 o
  -4  -2   5        1.85        1.46      0.85 o
  -3  -2   5      584.36      516.19      6.40 o
  -2  -2   5     3100.17     3135.31     34.92 o
  -1  -2   5      138.95      162.85      2.93 o
   0  -2   5      375.18      370.68      5.26 o
   1  -2   5      867.81      844.28      8.67 o
   2  -2   5       98.49       80.67      1.78 o
   3  -2   5       33.35       33.09      1.50 o
   4  -2   5       42.81       46.52      2.97 o
   5  -2   5       34.94       40.40      3.81 o
   6  -2   5       45.12       43.78      4.27 o
   7  -2   5      339.90      347.02     10.96 o
  -9  -1   5       31.07       26.86      3.77 o
  -8  -1   5       61.72       42.57      6.55 o
  -7  -1   5       93.71       77.65      4.34 o
  -6  -1   5        6.37        6.61      2.00 o
  -5  -1   5      351.21      349.63      4.63 o
  -4  -1   5      136.88      135.39      2.71 o
  -3  -1   5      607.69      638.44      6.61 o
  -2  -1   5      254.94      241.68      3.10 o
  -1  -1   5     4400.67     4489.30     46.94 o
   0  -1   5       44.41       31.91      1.16 o
   1  -1   5     1258.78     1211.85     12.48 o
   2  -1   5     1710.60     1716.26     16.29 o
   3  -1   5       40.28       57.11      1.64 o
   4  -1   5     1757.63     1754.36     21.80 o
   5  -1   5      701.33      694.60     13.75 o
   6  -1   5      223.55      202.51      5.97 o
   7  -1   5      148.99      162.85      5.80 o
   8  -1   5      278.42      311.47     10.53 o
  -8   0   5       39.00       33.72      3.63 o
  -7   0   5        0.99       -3.89      3.89 o
  -6   0   5       97.62       99.62      3.99 o
  -5   0   5      202.72      197.19      3.89 o
  -4   0   5      664.46      703.23      7.42 o
  -3   0   5      266.88      296.40      6.52 o
  -2   0   5      112.89       79.88      2.43 o
  -1   0   5       79.00       71.51      1.82 o
   0   0   5      411.01      479.55      7.40 o
   1   0   5     5146.84     5118.68     45.80 o
   2   0   5     3304.56     3480.98     33.52 o
   3   0   5      571.83      582.61      6.51 o
   4   0   5      441.99      436.90      5.37 o
   5   0   5      115.37      104.86      2.71 o
   6   0   5      311.39      323.10      6.22 o
   7   0   5      151.52      157.18      4.40 o
   8   0   5       44.09       57.33      8.24 o
  -8   1   5      133.84      132.65      9.37 o
  -7   1   5       98.08      101.72      5.17 o
  -6   1   5      193.59      200.79      4.62 o
  -5   1   5        8.58       10.62      1.43 o
  -4   1   5       21.18       30.18      1.34 o
  -3   1   5       56.28       38.18      1.39 o
  -2   1   5     2336.54     2481.84     23.26 o
  -1   1   5       11.70        7.26      0.57 o
   0   1   5     3737.65     3868.28     35.11 o
   1   1   5      183.32      165.80      2.05 o
   2   1   5      816.32      761.18      7.03 o
   3   1   5     1863.71     1932.52     19.20 o
   4   1   5      209.86      197.92      3.10 o
   5   1   5       38.69       46.30      1.88 o
   6   1   5       58.98       53.76      2.71 o
   7   1   5       36.70       37.67      7.40 o
   8   1   5      103.89      113.72      7.31 o
   9   1   5       45.43       51.34      5.62 o
  -7   2   5      418.32      391.14      9.75 o
  -6   2   5      344.76      339.75      8.43 o
  -5   2   5      266.26      263.05      5.98 o
  -4   2   5      144.81      145.73      2.92 o
  -3   2   5     1072.31     1073.94     10.90 o
  -2   2   5     1139.53     1165.62     10.93 o
  -1   2   5      401.35      355.87      5.59 o
   0   2   5       26.59       31.21      1.22 o
   1   2   5      644.10      733.66      7.59 o
   2   2   5       55.97       96.45      1.56 o
   3   2   5      204.55      263.69      3.19 o
   4   2   5      548.34      525.11      5.75 o
   5   2   5     1063.31     1059.77     12.36 o
   6   2   5       61.94       59.38      2.95 o
   7   2   5       10.02        8.43      3.75 o
   8   2   5       59.66       73.63      6.56 o
   9   2   5        8.62       10.49      4.31 o
  -7   3   5        3.96        6.78      3.69 o
  -6   3   5      227.08      226.42      8.69 o
  -5   3   5      282.81      275.04      7.19 o
  -4   3   5       59.44       66.03      3.49 o
  -3   3   5      268.93      290.79      4.72 o
  -2   3   5      103.04       93.08      1.84 o
  -1   3   5      719.67      733.45      8.47 o
   0   3   5       22.38       26.83      1.18 o
   1   3   5     3427.54     3539.51     37.61 o
   2   3   5        3.46        2.65      0.54 o
   3   3   5       26.20       25.11      0.93 o
   4   3   5      797.38      769.33      8.10 o
   5   3   5      913.25      896.39     10.77 o
   6   3   5       96.89      101.81      3.34 o
   7   3   5       11.01       11.73      2.43 o
   8   3   5       73.95       66.13      4.37 o
   9   3   5       31.89       25.65      3.46 o
  -6   4   5       98.00       98.75      7.21 o
  -5   4   5        6.04        8.50      2.97 o
  -4   4   5        1.36        2.40      1.76 o
  -3   4   5      338.16      340.52      7.47 o
  -2   4   5      958.09      926.56     12.30 o
  -1   4   5       10.99       10.60      0.83 o
   0   4   5     1040.70     1003.33     12.54 o
   1   4   5     1623.72     1717.85     19.32 o
   2   4   5      246.55      242.39      3.33 o
   3   4   5      176.78      164.67      2.73 o
   4   4   5       61.18       56.87      1.95 o
   5   4   5      201.55      204.08      3.76 o
   6   4   5     2268.85     2247.70     33.17 o
   7   4   5      509.26      463.14      9.75 o
   8   4   5      429.15      405.05     10.46 o
   9   4   5      133.82      140.57      5.94 o
  -6   5   5        9.81        0.75      4.50 o
  -5   5   5      201.92      214.67     10.02 o
  -4   5   5       80.04       83.31      5.09 o
  -3   5   5       31.52       32.34      2.59 o
  -2   5   5      208.05      220.27      5.46 o
  -1   5   5       78.78       92.36      2.19 o
   0   5   5      828.32      860.12     10.05 o
   1   5   5      471.12      479.10     10.86 o
   2   5   5      928.78      953.42     11.48 o
   3   5   5      400.28      377.11      5.51 o
   4   5   5     1171.89     1162.20     14.56 o
   5   5   5      242.49      248.36      6.76 o
   6   5   5      272.42      273.60      9.09 o
   7   5   5      522.35      524.58     14.50 o
   8   5   5      183.07      198.04      8.41 o
   9   5   5        8.39        7.00      2.41 o
  -5   6   5      100.84      101.55      8.43 o
  -4   6   5      106.55      111.10      9.84 o
  -3   6   5       46.20       51.42      3.83 o
  -2   6   5        2.65        4.16      1.60 o
  -1   6   5        1.08        1.09      1.36 o
   0   6   5        2.49        0.94      1.20 o
   1   6   5     1457.52     1471.28     24.86 o
   2   6   5      703.35      735.33      9.71 o
   3   6   5      200.83      210.94      3.97 o
   4   6   5      326.91      318.71     10.29 o
   5   6   5       37.54       38.97      6.74 o
   6   6   5      250.33      254.80     15.36 o
   7   6   5      447.35      435.23     21.36 o
   8   6   5       56.05       59.58      9.18 o
   9   6   5       51.16       57.14      6.93 o
  -4   7   5       38.30       35.97      5.43 o
  -3   7   5       87.63       82.88      9.27 o
  -2   7   5      195.10      200.66      8.62 o
  -1   7   5      222.73      218.67      6.67 o
   0   7   5      523.46      571.06     23.04 o
   1   7   5      198.83      232.94      7.92 o
   2   7   5        1.18        2.25      2.06 o
   3   7   5      177.57      203.36      6.78 o
   4   7   5      208.47      225.20     13.86 o
   5   7   5       16.85       22.67      6.18 o
   6   7   5      103.94      108.80      6.41 o
   7   7   5       10.95       14.24      6.37 o
   8   7   5       92.79       87.68     11.43 o
   9   7   5      111.49      105.67     12.74 o
  -2   8   5      135.92      129.65      7.12 o
  -1   8   5       21.75       31.19      4.31 o
   0   8   5        5.94        8.08      2.01 o
   1   8   5        1.03        4.31      4.12 o
   2   8   5       40.88       60.70      8.24 o
   4   8   5      269.32      298.27     17.24 o
   5   8   5      472.56      499.12     23.79 o
   6   8   5      740.58      735.93     31.66 o
   7   8   5        5.23       11.43      6.56 o
   8   8   5       51.56       51.34      9.74 o
   9   8   5        9.17        2.81      6.93 o
  -2   9   5       95.56       75.50      6.56 o
  -1   9   5      177.49      165.43      7.31 o
   0   9   5       14.75       21.41      3.28 o
   1   9   5      183.44      206.65     14.24 o
   2   9   5      163.91      165.25     12.93 o
   4   9   5      371.00      368.34     20.23 o
   5   9   5      189.49      190.92     14.80 o
   6   9   5       85.77       89.56     11.80 o
   7   9   5      386.74      368.90     21.73 o
   8   9   5      134.41      129.28     14.05 o
   0  10   5      305.34      274.29      9.18 o
   1  10   5        9.02        9.56      6.56 o
   2  10   5        0.96        1.50      5.43 o
   3  10   5      120.56      136.02     12.93 o
   5  10   5      122.70      120.28     12.93 o
   6  10   5      108.79      110.91     13.86 o
   7  10   5      431.51      416.12     24.17 o
   8  10   5      164.13      175.55     16.67 o
   2  11   5       41.83       44.78      9.74 o
   3  11   5       37.44       59.77     10.49 o
   4  11   5       47.32       53.21     10.30 o
   5  11   5       16.02       17.80      7.68 o
   6  11   5       30.09       36.91      9.56 o
  -6  -9   6      152.92      163.75     10.87 o
  -5  -9   6       25.68       26.04      5.43 o
  -4  -9   6       58.62       55.83      6.00 o
  -3  -9   6       53.92       41.59      4.87 o
  -2  -9   6       20.31       16.49      3.56 o
  -1  -9   6       17.29       18.92      3.56 o
   0  -9   6       67.32       66.14      5.62 o
  -7  -8   6      102.14      135.83     11.05 o
  -6  -8   6      147.99      145.39     10.49 o
  -5  -8   6      421.69      419.86     16.11 o
  -4  -8   6       11.50       11.80      3.75 o
  -3  -8   6      101.76       87.87      6.18 o
  -2  -8   6      215.98      209.84      8.81 o
  -1  -8   6      254.51      235.32      8.99 o
   0  -8   6       75.24       80.94      5.62 o
   1  -8   6       51.42       43.65      4.68 o
   2  -8   6      196.46      179.67      8.99 o
  -8  -7   6       94.87       95.02      8.43 o
  -7  -7   6        7.57        7.49      5.43 o
  -6  -7   6       96.15       86.37      8.62 o
  -5  -7   6      828.48      842.66     50.49 o
  -4  -7   6      314.76      312.34      8.74 o
  -3  -7   6      212.91      208.71      8.99 o
  -2  -7   6       18.14       22.48      3.37 o
  -1  -7   6      154.24      149.70      6.74 o
   0  -7   6       70.07       61.08      4.68 o
   1  -7   6       27.10       21.55      3.56 o
   2  -7   6        6.21        7.31      3.37 o
   3  -7   6       72.58       85.43      6.74 o
  -8  -6   6      131.85      139.70      9.32 o
  -7  -6   6       14.45       23.98      6.00 o
  -6  -6   6       26.11       24.79      4.87 o
  -5  -6   6        1.08        0.75      2.45 o
  -4  -6   6      924.17      940.92     30.16 o
  -3  -6   6      111.23      114.32      6.93 o
  -2  -6   6      304.53      299.28      7.55 o
  -1  -6   6       29.14       27.92      3.19 o
   0  -6   6      107.79      103.98      5.43 o
   1  -6   6       48.45       54.10      2.96 o
   2  -6   6      272.42      262.03      7.15 o
   3  -6   6       71.12       71.71      4.40 o
   4  -6   6        1.63       -0.37      3.56 o
  -9  -5   6       81.97       96.68      9.37 o
  -8  -5   6      117.40      119.86     11.34 o
  -7  -5   6       10.08       15.44      3.46 o
  -6  -5   6       72.16       67.23      5.23 o
  -5  -5   6       26.24       21.82      3.31 o
  -4  -5   6        8.30        7.78      2.32 o
  -3  -5   6      167.76      154.97      5.49 o
  -2  -5   6      940.03      883.14     15.46 o
  -1  -5   6       29.59       25.56      3.09 o
   0  -5   6        1.18        3.19      1.87 o
   1  -5   6      104.05       96.29      3.77 o
   2  -5   6      178.40      168.71      5.43 o
   3  -5   6      106.87       98.83      4.64 o
   4  -5   6      330.39      334.10     12.65 o
   5  -5   6       94.13       88.43      7.68 o
  -9  -4   6       10.75        5.23      6.00 o
  -8  -4   6        7.61        3.19      4.50 o
  -7  -4   6       41.83       48.36      3.60 o
  -6  -4   6      169.61      170.76      5.42 o
  -5  -4   6      894.68      887.83     14.26 o
  -4  -4   6       93.16       93.37      4.96 o
  -3  -4   6      327.30      297.43      7.33 o
  -2  -4   6      482.54      450.76     13.08 o
  -1  -4   6      540.62      545.86      9.13 o
   0  -4   6       14.14       15.40      1.57 o
   1  -4   6      412.84      392.78      7.64 o
   2  -4   6       42.90       41.78      2.91 o
   3  -4   6      532.80      528.40     12.13 o
   4  -4   6      173.45      181.47      6.61 o
   5  -4   6       22.40       20.31      3.30 o
   6  -4   6       11.09       14.24      5.06 o
  -9  -3   6      233.31      205.54     16.20 o
  -8  -3   6      300.37      309.85      8.26 o
  -7  -3   6      183.47      186.15      5.66 o
  -6  -3   6      393.94      381.79      6.89 o
  -5  -3   6      547.05      551.30      7.96 o
  -4  -3   6      532.11      562.37     10.19 o
  -3  -3   6      399.18      412.27      6.22 o
  -2  -3   6        2.05        2.99      0.76 o
  -1  -3   6     1144.62     1116.45     12.87 o
   0  -3   6     1204.76     1182.91     14.92 o
   1  -3   6      847.05      823.88      9.39 o
   2  -3   6     1037.10      976.80     16.22 o
   3  -3   6        4.04        3.75      1.85 o
   4  -3   6       14.83       16.67      3.00 o
   5  -3   6      175.35      184.71      6.93 o
   6  -3   6        4.41        2.14      2.96 o
   7  -3   6       16.21       15.93      5.25 o
  -9  -2   6       70.72       72.66     12.68 o
  -8  -2   6       59.96       55.11      3.94 o
  -7  -2   6      288.11      274.39      7.57 o
  -6  -2   6      226.37      231.12      5.50 o
  -5  -2   6      273.42      259.87      4.61 o
  -4  -2   6     1056.77     1014.91     11.50 o
  -3  -2   6      398.08      440.87      5.60 o
  -2  -2   6     3213.97     3157.52     31.04 o
  -1  -2   6     1323.55     1247.87     15.06 o
   0  -2   6      542.93      539.00      6.70 o
   1  -2   6      114.63       92.03      2.03 o
   2  -2   6      668.82      657.88      8.03 o
   3  -2   6      359.88      324.29      7.25 o
   4  -2   6       61.19       61.23      6.37 o
   5  -2   6       18.18       19.01      3.09 o
   6  -2   6      133.79      133.78      6.46 o
   7  -2   6      164.99      167.82      7.71 o
  -8  -1   6        2.24       -4.09      5.25 o
  -7  -1   6        2.19        1.80      2.37 o
  -6  -1   6      238.46      236.88      6.84 o
  -5  -1   6      793.80      810.62      9.38 o
  -4  -1   6       88.28       90.02      2.18 o
  -3  -1   6      475.31      437.42      6.31 o
  -2  -1   6       24.14       16.30      0.91 o
  -1  -1   6       18.71        8.22      0.77 o
   0  -1   6        9.64        7.25      1.05 o
   1  -1   6      739.59      747.61      7.27 o
   2  -1   6       74.11       77.37      1.47 o
   3  -1   6      922.55      904.52      9.53 o
   4  -1   6      385.15      364.34      5.86 o
   5  -1   6      973.40      960.84     19.76 o
   6  -1   6      319.85      312.84      7.63 o
   7  -1   6       51.49       64.52      6.82 o
   8  -1   6      216.31      235.88     14.80 o
  -8   0   6       55.24       64.47      4.64 o
  -7   0   6        2.46       -2.27      2.27 o
  -6   0   6      133.63      129.86      4.54 o
  -5   0   6       11.51       14.76      1.52 o
  -4   0   6        2.01        2.71      0.97 o
  -3   0   6      269.29      234.70      4.04 o
  -2   0   6      400.82      401.38      4.68 o
  -1   0   6       90.17       80.30      1.67 o
   0   0   6       25.44       45.75      1.53 o
   1   0   6     1218.60     1210.32     11.39 o
   2   0   6     1263.15     1281.71     12.17 o
   3   0   6      439.55      419.05      4.99 o
   4   0   6       10.02       11.74      1.13 o
   5   0   6      903.90      872.31     11.69 o
   6   0   6       48.30       54.85      3.31 o
   7   0   6      225.24      216.22      9.74 o
  -8   1   6       71.23       72.32      7.49 o
  -7   1   6        1.13        1.79      2.20 o
  -6   1   6       18.76       12.18      1.85 o
  -5   1   6       52.96       50.81      2.34 o
  -4   1   6       41.06       30.43      1.40 o
  -3   1   6       28.57       30.17      1.29 o
  -2   1   6     1144.16     1134.61     11.28 o
  -1   1   6      310.08      300.92      3.48 o
   0   1   6      158.78      166.03      2.44 o
   1   1   6       89.87       62.85      1.26 o
   2   1   6     3960.59     4005.95     34.19 o
   3   1   6       14.99        7.04      0.66 o
   4   1   6     1771.90     1782.03     19.41 o
   5   1   6       82.89       82.65      2.61 o
   6   1   6       33.82       26.24      2.48 o
   7   1   6        6.24        6.29      2.74 o
   8   1   6      158.94      169.37      8.62 o
  -7   2   6      130.78      132.76     10.02 o
  -6   2   6      165.07      159.57      5.11 o
  -5   2   6      783.43      802.85     13.05 o
  -4   2   6      119.16      122.00      2.78 o
  -3   2   6      836.24      863.05      8.80 o
  -2   2   6     1120.74     1137.77     13.35 o
  -1   2   6      167.97      165.63      2.44 o
   0   2   6      209.43      185.98      3.66 o
   1   2   6     1811.87     1731.62     17.20 o
   2   2   6      468.03      438.03      4.36 o
   3   2   6      788.83      796.76      7.98 o
   4   2   6      234.87      190.65      2.83 o
   5   2   6       87.53       80.90      2.13 o
   6   2   6      146.76      159.38      7.68 o
   7   2   6       38.67       26.98      4.50 o
   8   2   6       18.75       12.18      4.12 o
   9   2   6       71.21       77.75      7.31 o
  -7   3   6      121.90      125.37      7.47 o
  -6   3   6      229.28      248.51      9.18 o
  -5   3   6       52.62       47.54      3.74 o
  -4   3   6      130.97      139.05      4.28 o
  -3   3   6      155.76      139.86      3.15 o
  -2   3   6      841.07      834.14      8.72 o
  -1   3   6      497.45      473.36      6.00 o
   0   3   6      978.19      980.42     12.37 o
   1   3   6     2900.55     3013.84     32.26 o
   2   3   6       64.34       81.14      1.49 o
   3   3   6      802.23      813.68      8.30 o
   4   3   6      134.68      114.04      2.07 o
   5   3   6      866.09      862.88     10.50 o
   6   3   6       11.73        6.18      1.41 o
   7   3   6      177.02      169.71      5.92 o
   8   3   6       85.14       81.49      4.72 o
   9   3   6        0.80        0.32      3.19 o
  -6   4   6      131.37      132.54      7.20 o
  -5   4   6       27.73       28.78      3.87 o
  -4   4   6      222.87      217.22      6.13 o
  -3   4   6      101.36      108.37      4.10 o
  -2   4   6     1226.54     1252.13     21.80 o
  -1   4   6      651.87      625.37      7.91 o
   0   4   6        9.00        7.24      0.77 o
   1   4   6        1.52        2.63      0.59 o
   2   4   6       70.47       60.52      1.53 o
   3   4   6      426.72      471.66      5.89 o
   4   4   6      853.26      897.80     10.71 o
   5   4   6     1488.08     1512.71     20.98 o
   6   4   6      105.09       94.19      3.36 o
   7   4   6      781.36      725.36     13.83 o
   8   4   6      105.18      102.58      4.90 o
   9   4   6       42.82       40.07      3.69 o
  -6   5   6       40.72       42.53      6.56 o
  -5   5   6      303.55      324.56     14.71 o
  -4   5   6        1.66        1.30      2.61 o
  -3   5   6       25.99       33.23      3.19 o
  -2   5   6       79.34       75.52      3.30 o
  -1   5   6      114.51      118.80      3.05 o
   0   5   6      103.65      103.37      3.70 o
   1   5   6      527.47      518.14      6.79 o
   2   5   6      641.77      670.29      9.67 o
   3   5   6        9.57       12.41      0.92 o
   4   5   6     1417.27     1385.85     20.73 o
   5   5   6      697.70      691.00     14.12 o
   6   5   6     1320.54     1307.32     28.92 o
   7   5   6       32.44       40.11      4.16 o
   8   5   6      127.78      125.34      4.56 o
   9   5   6      142.54      140.25      6.84 o
  -5   6   6        0.87       -2.81      4.12 o
  -4   6   6        1.31       -2.06      4.12 o
  -3   6   6      273.89      288.17     11.62 o
  -2   6   6       57.30       57.96      3.30 o
  -1   6   6        4.51        5.46      1.56 o
   0   6   6      144.55      158.51      4.51 o
   1   6   6      912.01      978.13     18.50 o
   2   6   6      642.14      628.10      8.57 o
   3   6   6      443.64      466.95      8.99 o
   4   6   6       15.90       25.48      5.43 o
   5   6   6        7.32        5.43      4.12 o
   6   6   6      181.94      196.35     13.49 o
   7   6   6      211.76      208.71     14.61 o
   8   6   6      427.99      397.19     20.98 o
   9   6   6        0.93        3.75      4.50 o
  -4   7   6      117.51      112.04      8.24 o
  -3   7   6       17.91       21.52      3.09 o
  -2   7   6      417.60      413.36     14.87 o
  -1   7   6      118.93      120.55      3.97 o
   0   7   6      512.12      530.40     21.92 o
   1   7   6      154.53      172.18     11.24 o
   2   7   6      325.32      349.79     17.05 o
   3   7   6      792.65      835.38     22.03 o
   4   7   6      223.10      229.32     14.05 o
   5   7   6       74.62       77.57      9.56 o
   6   7   6      539.16      516.54     24.17 o
   7   7   6      211.95      187.54     14.43 o
   8   7   6      171.49      178.74     14.43 o
   9   7   6       46.44       39.91      9.37 o
  -3   8   6      202.76      208.71     10.12 o
  -2   8   6      166.48      161.88      8.06 o
  -1   8   6        6.57        4.47      3.75 o
   0   8   6       83.27       89.74      9.56 o
   1   8   6      205.96      230.63     14.05 o
   3   8   6       37.17       43.84      7.31 o
   4   8   6      198.25      212.84     14.24 o
   5   8   6      287.02      283.09     17.05 o
   6   8   6       14.49        7.68      5.62 o
   7   8   6       17.37       20.42      7.12 o
   8   8   6       30.42       29.98      8.43 o
   9   8   6      240.59      205.72     16.67 o
  -2   9   6       36.93       37.85      4.87 o
  -1   9   6       28.59       33.35      4.12 o
   0   9   6       38.96       57.23      4.00 o
   1   9   6      280.35      289.65     17.05 o
   2   9   6        5.33        2.44      4.68 o
   4   9   6      534.89      502.49     24.54 o
   5   9   6      161.87      169.93     14.24 o
   6   9   6      546.79      546.14     26.98 o
   7   9   6        0.89        0.00      5.81 o
   8   9   6      120.05      117.10     14.05 o
   0  10   6        6.64        6.74      2.81 o
   1  10   6        4.14        2.62      5.25 o
   2  10   6        1.59       -1.31      5.25 o
   3  10   6       45.88       58.64      9.74 o
   4  10   6      114.53      140.14     13.49 o
   5  10   6       83.04      101.17     12.74 o
   6  10   6      413.58      407.50     23.42 o
   7  10   6      299.67      292.46     20.23 o
   8  10   6       67.35       70.07     12.18 o
   2  11   6       88.08      103.80     13.11 o
   3  11   6       17.26       22.48      8.43 o
   5  11   6      164.06      174.62     15.93 o
   6  11   6       10.65       12.37      7.68 o
  -6  -9   7        2.26        2.62      4.87 o
  -5  -9   7        6.35        7.49      4.68 o
  -4  -9   7        0.62       -3.56      3.56 o
  -3  -9   7        8.13        4.50      3.56 o
  -2  -9   7        1.39       -3.00      3.00 o
  -1  -9   7       39.16       41.59      4.68 o
  -7  -8   7       56.50       61.08      8.62 o
  -6  -8   7       93.38       93.68      8.99 o
  -5  -8   7       14.33       15.36      4.68 o
  -4  -8   7       26.94       28.29      4.87 o
  -3  -8   7      176.68      164.50      8.62 o
  -2  -8   7      216.93      214.15      9.37 o
  -1  -8   7      284.77      269.04     10.30 o
   0  -8   7       27.85       18.17      3.93 o
   1  -8   7      148.18      137.14      7.68 o
  -8  -7   7       12.57       11.68      5.55 o
  -7  -7   7      153.03      162.88      9.50 o
  -6  -7   7      205.63      223.11     15.83 o
  -5  -7   7      591.18      595.79     14.70 o
  -4  -7   7      325.65      355.88     11.52 o
  -3  -7   7       21.90       22.27      2.78 o
  -2  -7   7      170.38      171.62      8.06 o
  -1  -7   7       77.42       75.69      5.62 o
   0  -7   7      109.34      108.29      6.37 o
   1  -7   7       18.32       21.36      3.93 o
   2  -7   7      172.49      169.37      8.43 o
   3  -7   7       59.50       58.64      6.00 o
  -8  -6   7        9.88       12.73      5.36 o
  -7  -6   7        0.66        4.02      3.14 o
  -6  -6   7       18.06       15.52      3.23 o
  -5  -6   7      991.07     1035.97     26.04 o
  -4  -6   7      166.21      169.51      6.56 o
  -3  -6   7      162.48      154.57      5.76 o
  -2  -6   7      305.29      287.07      7.55 o
  -1  -6   7       84.01       73.37      3.63 o
   0  -6   7      121.71      123.31      4.29 o
   1  -6   7       61.54       65.16      3.49 o
   2  -6   7      221.81      223.44      6.69 o
   3  -6   7       43.69       35.19      3.30 o
   4  -6   7      126.07      130.59      8.62 o
  -8  -5   7      112.74      126.41     15.74 o
  -7  -5   7        1.03        2.46      3.15 o
  -6  -5   7        2.84        3.62      2.85 o
  -5  -5   7       60.90       57.85      4.05 o
  -4  -5   7      690.60      671.99     15.46 o
  -3  -5   7      223.54      222.45      6.89 o
  -2  -5   7       27.82       25.47      3.28 o
  -1  -5   7       60.38       57.11      2.96 o
   0  -5   7      130.40      122.70      4.24 o
   1  -5   7       72.05       75.71      3.64 o
   2  -5   7       50.23       55.62      8.90 o
   3  -5   7      113.17      113.78      5.90 o
   4  -5   7       62.33       64.46      4.50 o
   5  -5   7      179.26      177.61     10.12 o
  -8  -4   7       91.25      106.23      9.18 o
  -7  -4   7      155.36      171.00      5.93 o
  -6  -4   7      400.57      397.80     10.57 o
  -5  -4   7      152.64      156.13      6.25 o
  -4  -4   7      175.91      186.76      6.19 o
  -3  -4   7      160.55      144.68      7.52 o
  -2  -4   7      363.20      372.72      7.92 o
  -1  -4   7      405.61      365.40      7.54 o
   0  -4   7       17.84       17.28      2.35 o
   1  -4   7      203.30      188.91      4.82 o
   2  -4   7      331.01      322.26      8.26 o
   3  -4   7       88.82       96.99      6.28 o
   4  -4   7        0.84       -1.50      2.32 o
   5  -4   7      171.59      178.34      9.18 o
   6  -4   7        3.12        5.06      4.50 o
  -8  -3   7      330.56      319.90      8.48 o
  -7  -3   7      242.19      240.18      8.96 o
  -6  -3   7        5.87        6.44      1.65 o
  -5  -3   7      151.11      152.06      3.79 o
  -4  -3   7      169.14      169.39      4.31 o
  -3  -3   7      103.39       85.93      2.57 o
  -2  -3   7     1313.45     1285.72     16.95 o
  -1  -3   7      555.42      543.63      6.68 o
   0  -3   7     1278.27     1228.88     15.72 o
   1  -3   7      175.96      175.49      3.39 o
   2  -3   7      257.30      248.44      6.45 o
   3  -3   7        6.63        7.21      2.12 o
   4  -3   7      140.68      146.57      5.89 o
   5  -3   7       91.54      104.20      5.60 o
   6  -3   7      158.81      164.19      7.31 o
  -8  -2   7       12.06        7.59      5.10 o
  -7  -2   7       23.80       20.57      2.91 o
  -6  -2   7       85.99       92.07      4.16 o
  -5  -2   7     1330.20     1301.44     15.46 o
  -4  -2   7        1.43        0.52      1.02 o
  -3  -2   7     1667.16     1682.29     19.58 o
  -2  -2   7     1068.48     1010.04     11.01 o
  -1  -2   7     4065.63     4450.94    112.37 o
   0  -2   7      369.92      337.80      7.26 o
   1  -2   7       76.76       68.39      2.68 o
   2  -2   7      607.41      583.71      8.19 o
   3  -2   7      310.09      298.75      5.64 o
   4  -2   7       96.93       94.61      4.75 o
   5  -2   7       97.25      100.24      5.41 o
   6  -2   7      111.48      117.11      6.19 o
   7  -2   7        0.70       -0.29      3.28 o
  -8  -1   7      114.08      115.51     10.62 o
  -7  -1   7        0.76       -3.12      3.12 o
  -6  -1   7      446.49      426.53      9.68 o
  -5  -1   7      463.61      471.28      7.41 o
  -4  -1   7     2094.12     2106.70     25.85 o
  -3  -1   7       40.95       50.73      1.63 o
  -2  -1   7        1.67        6.02      0.77 o
  -1  -1   7      205.50      173.32      3.10 o
   0  -1   7       28.38       35.48      1.22 o
   1  -1   7     1004.51      946.04      9.19 o
   2  -1   7      329.71      326.38      3.97 o
   3  -1   7       59.54       46.74      1.76 o
   4  -1   7      249.75      245.16     10.33 o
   5  -1   7     1140.95     1128.67     23.63 o
   6  -1   7      111.95      117.15      6.19 o
   7  -1   7       18.92       19.11      3.78 o
  -8   0   7       16.26       18.32      3.38 o
  -7   0   7       29.26       22.10      5.08 o
  -6   0   7       22.25       19.78      2.56 o
  -5   0   7       36.18       37.19      2.19 o
  -4   0   7      580.55      580.55      8.98 o
  -3   0   7       57.35       55.54      1.86 o
  -2   0   7     1492.72     1559.80     16.91 o
  -1   0   7     1328.23     1550.78     14.48 o
   0   0   7       96.09      101.07      1.98 o
   1   0   7      999.16      978.25      9.45 o
   2   0   7      382.32      358.82      4.06 o
   3   0   7      373.30      375.85      5.03 o
   4   0   7       29.30       28.28      1.56 o
   5   0   7        2.56        3.95      1.55 o
   6   0   7      189.93      178.02      5.25 o
   7   0   7      234.91      232.62      7.59 o
  -8   1   7       27.37       25.29      5.81 o
  -7   1   7       74.79       76.76      3.79 o
  -6   1   7        2.08        3.43      2.02 o
  -5   1   7      605.43      597.56      9.29 o
  -4   1   7       96.30      106.46      3.07 o
  -3   1   7      241.18      234.08      3.56 o
  -2   1   7        7.14        6.15      0.80 o
  -1   1   7       81.44       69.19      2.16 o
   0   1   7       46.35       75.13      1.69 o
   1   1   7      172.08      150.46      2.13 o
   2   1   7      506.54      455.58      4.65 o
   3   1   7      277.57      269.44      3.24 o
   4   1   7       94.25       68.98      1.90 o
   5   1   7      135.35      130.87      3.38 o
   6   1   7      127.11      120.63      4.45 o
   7   1   7      111.04      126.38      6.06 o
   8   1   7      317.82      348.86     13.11 o
  -7   2   7       11.86       12.04      4.40 o
  -6   2   7      188.99      182.31      5.52 o
  -5   2   7      115.41      112.27      4.28 o
  -4   2   7       13.02       17.34      1.56 o
  -3   2   7      105.14      103.79      2.17 o
  -2   2   7      509.70      485.84      5.45 o
  -1   2   7     5165.76     5185.00     70.41 o
   0   2   7        4.20        0.45      0.57 o
   1   2   7     1912.24     1945.16     17.37 o
   2   2   7     2382.23     2429.47     22.61 o
   3   2   7      142.33      184.02      2.49 o
   4   2   7      433.04      403.24      5.07 o
   5   2   7      440.72      441.04      5.66 o
   6   2   7        2.52        3.47      1.70 o
   7   2   7       49.72       51.09      3.63 o
   8   2   7      103.48       93.62     12.18 o
   9   2   7       28.08       33.74      5.81 o
  -7   3   7        7.77        8.06      6.93 o
  -6   3   7       16.45       16.39      3.81 o
  -5   3   7        5.87        2.47      2.12 o
  -4   3   7      583.50      592.31     11.82 o
  -3   3   7      127.82      124.59      4.41 o
  -2   3   7     1526.77     1484.50     17.72 o
  -1   3   7      429.21      401.27      5.28 o
   0   3   7     1480.28     1621.53     20.11 o
   1   3   7      537.57      535.22      7.61 o
   2   3   7      717.18      675.53      6.91 o
   3   3   7      403.65      400.69      4.64 o
   4   3   7     1351.05     1400.63     14.65 o
   5   3   7      334.01      330.86      5.30 o
   6   3   7      192.82      186.67      5.26 o
   7   3   7       42.78       35.56      3.15 o
   8   3   7       11.60        9.19      2.61 o
   9   3   7       11.77        9.14      2.93 o
  -6   4   7       82.95       79.88      5.99 o
  -5   4   7      294.24      293.98      9.63 o
  -4   4   7       51.47       46.56      3.20 o
  -3   4   7      512.05      519.76     10.45 o
  -2   4   7     1017.43     1041.04     21.25 o
  -1   4   7      124.94      108.86      2.78 o
   0   4   7      274.88      251.99      3.82 o
   1   4   7       64.76       83.73      1.87 o
   2   4   7      248.45      215.36      3.14 o
   3   4   7     1614.21     1654.09     17.89 o
   4   4   7       57.92       54.42      1.57 o
   5   4   7      753.03      753.08     11.45 o
   6   4   7       52.27       44.43      2.52 o
   7   4   7       34.21       33.06      2.63 o
   8   4   7       71.24       71.75      4.41 o
   9   4   7       86.41       79.71      5.00 o
  -6   5   7      166.73      169.74     10.87 o
  -5   5   7      264.93      268.12     12.46 o
  -4   5   7        2.33        0.12      2.04 o
  -3   5   7       18.55       19.76      2.41 o
  -2   5   7       28.21       28.27      2.36 o
  -1   5   7       19.34       22.30      4.59 o
   0   5   7        2.21        5.97      1.15 o
   1   5   7      696.75      772.46     11.99 o
   2   5   7       48.42       45.82      1.86 o
   3   5   7       25.74       31.95      1.67 o
   4   5   7      589.51      573.26     10.02 o
   5   5   7     1876.59     1865.63     39.25 o
   6   5   7        9.22        8.04      2.70 o
   7   5   7       76.64       80.62      5.75 o
   8   5   7      247.38      252.28      7.29 o
   9   5   7       67.10       58.95      4.05 o
  -5   6   7        6.81        2.25      4.50 o
  -4   6   7       36.10       37.12      4.10 o
  -3   6   7       62.66       59.09      3.66 o
  -2   6   7      165.92      159.41      4.97 o
  -1   6   7       33.48       41.76      3.12 o
   0   6   7       71.27       82.44      7.49 o
   1   6   7      674.24      661.07     15.63 o
   2   6   7      261.69      251.39      6.35 o
   3   6   7       18.44       21.55      4.87 o
   4   6   7       18.06       24.17      5.43 o
   5   6   7       69.41       56.02      8.06 o
   6   6   7      453.18      481.50     22.48 o
   7   6   7      175.09      166.37     12.93 o
   8   6   7      284.29      271.90     10.34 o
   9   6   7       38.59       37.47      6.18 o
  -4   7   7       13.43        8.24      4.50 o
  -3   7   7        2.76        2.52      2.64 o
  -2   7   7      157.49      160.38      5.20 o
  -1   7   7      143.68      150.59      4.94 o
   0   7   7      450.57      484.13     20.98 o
   1   7   7      421.11      428.86     19.30 o
   2   7   7      419.18      479.07     20.98 o
   3   7   7      276.25      299.77     15.93 o
   4   7   7        9.46       12.18      4.87 o
   5   7   7       66.48       69.88      9.18 o
   6   7   7      575.61      552.32     25.48 o
   7   7   7      103.18      108.29     11.62 o
   8   7   7      246.10      248.81     17.05 o
   9   7   7      257.81      255.37     17.99 o
  -3   8   7      147.37      140.52      8.62 o
  -2   8   7      432.82      423.99     14.05 o
  -1   8   7       78.61       92.85      5.90 o
   0   8   7       95.96       99.49      9.74 o
   1   8   7      478.63      511.67     23.04 o
   3   8   7      127.03      122.53     11.05 o
   4   8   7      276.38      288.53     16.67 o
   5   8   7      259.13      256.86     16.49 o
   6   8   7       16.55       13.11      6.18 o
   7   8   7      393.57      359.35     20.98 o
   8   8   7       29.28       20.61      7.49 o
   9   8   7        0.82        1.69      6.93 o
  -2   9   7       32.02       27.35      4.68 o
  -1   9   7       23.04       22.30      3.75 o
   0   9   7       16.59       17.65      3.00 o
   1   9   7       67.79       72.32      9.74 o
   2   9   7       86.47       98.17     11.62 o
   3   9   7      299.70      271.10     16.86 o
   4   9   7     1063.23     1015.47     39.91 o
   5   9   7      193.70      195.22     15.18 o
   6   9   7       25.52       22.67      7.49 o
   7   9   7       44.32       49.65      9.74 o
   8   9   7       46.69       61.64     11.24 o
   0  10   7       10.70       11.43      3.19 o
   1  10   7        1.06        4.31      5.62 o
   2  10   7       23.46       38.41      8.43 o
   4  10   7       24.46       25.11      7.68 o
   5  10   7      213.79      212.09     16.67 o
   6  10   7      161.48      154.38     14.99 o
   7  10   7       30.33       20.80      8.43 o
   2  11   7       22.78       32.79      8.81 o
   3  11   7        1.06        0.00      6.18 o
   5  11   7      181.97      171.24     16.11 o
   6  11   7      119.72      113.35     14.61 o
  -5  -9   8       37.29       38.22      6.18 o
  -4  -9   8       30.44       31.29      5.81 o
  -3  -9   8       52.65       56.21      6.18 o
  -2  -9   8        9.68       12.18      4.12 o
  -6  -8   8       32.28       30.95      5.47 o
  -5  -8   8       18.30       18.17      5.25 o
  -4  -8   8       56.75       71.51     14.05 o
  -3  -8   8        3.20        8.62      3.75 o
  -2  -8   8      102.40       92.74      6.74 o
  -1  -8   8      212.63      199.35      9.18 o
   0  -8   8       36.39       30.35      4.68 o
   1  -8   8      192.97      195.22      9.56 o
  -7  -7   8       88.79       80.03     12.83 o
  -6  -7   8      166.91      179.78     11.68 o
  -5  -7   8       39.15       49.06      4.02 o
  -4  -7   8      311.51      293.12     12.83 o
  -3  -7   8        9.34        9.10      2.71 o
  -2  -7   8       67.95       70.45      6.00 o
  -1  -7   8       76.36       71.57      6.00 o
   0  -7   8      231.90      235.51      9.74 o
   1  -7   8      272.40      256.12     10.68 o
   2  -7   8       81.43       73.82      6.74 o
  -8  -6   8       38.89       28.15      6.45 o
  -7  -6   8       70.18       88.19      6.96 o
  -6  -6   8       23.80       27.65      5.77 o
  -5  -6   8      207.79      211.34      8.13 o
  -4  -6   8      113.19       96.62      8.51 o
  -3  -6   8      189.87      182.18      8.41 o
  -2  -6   8       15.25       18.32      2.34 o
  -1  -6   8      385.66      388.02      9.40 o
   0  -6   8       97.43       92.67      4.16 o
   1  -6   8       22.24       28.82      2.77 o
   2  -6   8      968.99      935.19     29.70 o
   3  -6   8      117.57      108.67      7.68 o
  -8  -5   8      146.35      177.59     36.25 o
  -7  -5   8       57.17       67.14      5.30 o
  -6  -5   8      115.24      118.40     10.16 o
  -5  -5   8      707.74      712.03     14.84 o
  -4  -5   8      108.84      110.24     10.17 o
  -3  -5   8      103.25      102.68      4.52 o
  -2  -5   8       50.19       47.80      3.12 o
  -1  -5   8       68.39       62.47      3.31 o
   0  -5   8       15.02       16.47      2.18 o
   1  -5   8        2.49        4.04      1.92 o
   2  -5   8       74.39       83.41      4.44 o
   3  -5   8       66.77       65.00      4.30 o
   4  -5   8       44.47       38.67      3.93 o
  -8  -4   8      282.03      342.31     26.19 o
  -7  -4   8        1.59        0.81      2.52 o
  -6  -4   8       33.16       31.34      3.04 o
  -5  -4   8       14.68       19.86      4.46 o
  -4  -4   8      156.21      156.46      5.92 o
  -3  -4   8       14.32       12.88      2.29 o
  -2  -4   8      336.81      300.78      7.16 o
  -1  -4   8       57.72       53.17      3.08 o
   0  -4   8      252.91      252.11      7.17 o
   1  -4   8        7.13        9.65      1.99 o
   2  -4   8       13.96       14.09      2.38 o
   3  -4   8      245.38      228.70      7.27 o
   4  -4   8       44.31       42.71      3.84 o
   5  -4   8       41.35       37.61      4.87 o
  -8  -3   8      243.27      252.96      8.24 o
  -7  -3   8      147.37      146.39      8.98 o
  -6  -3   8       51.43       50.62      2.68 o
  -5  -3   8       16.57       16.37      1.61 o
  -4  -3   8      837.99      835.91     13.52 o
  -3  -3   8      540.24      531.89      8.44 o
  -2  -3   8      216.77      219.47      4.43 o
  -1  -3   8      269.34      263.18      4.16 o
   0  -3   8       84.09       86.70      3.16 o
   1  -3   8       45.49       40.78      2.59 o
   2  -3   8      378.69      365.63      9.12 o
   3  -3   8       38.35       35.72      3.17 o
   4  -3   8       10.70       10.86      2.64 o
   5  -3   8      248.40      245.80      9.46 o
   6  -3   8      136.25      136.21      9.37 o
  -8  -2   8        5.40        0.78      6.18 o
  -7  -2   8       69.10       80.96      4.52 o
  -6  -2   8      110.82      102.23      4.09 o
  -5  -2   8      270.17      257.00      5.15 o
  -4  -2   8       54.30       49.51      2.14 o
  -3  -2   8      108.49      111.39      3.01 o
  -2  -2   8     1955.76     2046.85     21.50 o
  -1  -2   8     1884.30     1898.97     20.63 o
   0  -2   8       27.99       25.99      1.39 o
   1  -2   8      851.84      809.29      9.75 o
   2  -2   8      890.30      841.82     13.11 o
   3  -2   8      288.68      297.00      8.13 o
   4  -2   8      400.06      378.90     10.49 o
   5  -2   8       88.46       79.99      5.28 o
   6  -2   8      166.61      174.45      7.44 o
   7  -2   8       20.12       22.67      5.62 o
  -8  -1   8       33.59       28.51      8.53 o
  -7  -1   8       30.89       25.93      4.09 o
  -6  -1   8      333.16      331.18      9.39 o
  -5  -1   8     1014.89     1068.94     16.90 o
  -4  -1   8       81.26       94.42      2.75 o
  -3  -1   8        4.24        1.88      0.88 o
  -2  -1   8       84.56       65.02      1.82 o
  -1  -1   8      367.10      356.39      4.29 o
   0  -1   8     1089.85     1004.59     10.43 o
   1  -1   8      902.61      874.01      8.12 o
   2  -1   8       95.39       95.06      2.04 o
   3  -1   8      313.36      321.08      5.97 o
   4  -1   8      635.14      623.78     14.22 o
   5  -1   8      241.25      250.61      8.16 o
   6  -1   8      316.64      322.43     10.03 o
   7  -1   8       10.29        9.02      3.46 o
  -8   0   8        7.12        4.80      4.30 o
  -7   0   8       84.61       76.25      4.72 o
  -6   0   8       25.99       26.62      3.10 o
  -5   0   8      268.77      267.54      8.01 o
  -4   0   8      901.54      893.19     10.16 o
  -3   0   8       41.92       40.32      1.64 o
  -2   0   8        3.76       11.45      0.98 o
  -1   0   8      949.13      912.76     11.57 o
   0   0   8      360.75      354.37      4.56 o
   1   0   8       84.16       74.19      1.57 o
   2   0   8     1972.95     1979.31     18.49 o
   3   0   8       31.03       31.50      1.33 o
   4   0   8       81.11       77.34      2.82 o
   5   0   8      136.33      132.66      4.34 o
   6   0   8        1.81        2.38      1.97 o
   7   0   8      131.64      142.39     11.05 o
  -7   1   8       91.13       98.64      6.20 o
  -6   1   8      114.17      108.93      5.19 o
  -5   1   8      124.67      109.97      3.68 o
  -4   1   8      446.41      438.42      8.19 o
  -3   1   8       79.68       85.21      2.32 o
  -2   1   8      275.58      260.06      3.75 o
  -1   1   8       47.31       24.38      1.38 o
   0   1   8      181.81      202.33      2.96 o
   1   1   8      143.72      129.08      2.05 o
   2   1   8      174.65      145.79      2.27 o
   3   1   8      335.24      366.86      4.13 o
   4   1   8       37.90       39.31      1.47 o
   5   1   8      486.16      439.75      7.26 o
   6   1   8       45.03       49.54      5.81 o
   7   1   8      142.52      153.44      8.24 o
   8   1   8      480.48      522.91     17.42 o
  -7   2   8        4.46       -2.25      4.12 o
  -6   2   8       69.05       64.24      3.72 o
  -5   2   8       13.50       14.76      1.81 o
  -4   2   8        2.08        1.29      1.51 o
  -3   2   8      981.27      937.53     14.10 o
  -2   2   8      976.40     1005.82     11.68 o
  -1   2   8      113.53      110.68      2.69 o
   0   2   8      286.23      272.56      3.77 o
   1   2   8      474.40      495.06      5.50 o
   2   2   8       83.18       68.30      1.42 o
   3   2   8     1352.36     1321.45     12.08 o
   4   2   8      304.06      295.61      4.12 o
   5   2   8       63.18       69.79      2.31 o
   6   2   8      243.20      242.45      7.60 o
   7   2   8        8.16       17.25      5.15 o
   8   2   8      232.77      236.45      7.75 o
   9   2   8       10.86        8.99      4.31 o
  -6   3   8       18.15        9.76      3.67 o
  -5   3   8      211.10      219.74      6.84 o
  -4   3   8       94.86       88.71      3.77 o
  -3   3   8      272.90      286.53      6.83 o
  -2   3   8      330.69      326.87      7.44 o
  -1   3   8      872.93      930.55     11.85 o
   0   3   8      192.57      188.07      3.25 o
   1   3   8      214.73      177.64      2.69 o
   2   3   8     2111.39     2110.11     19.96 o
   3   3   8     1082.72     1102.77     11.66 o
   4   3   8       84.60       82.60      2.03 o
   5   3   8      920.70      897.26     12.20 o
   6   3   8      190.90      148.04      5.47 o
   7   3   8       72.07       63.06      4.08 o
   8   3   8      139.96      139.66      6.84 o
   9   3   8      474.71      487.32     12.64 o
  -6   4   8       63.71       60.17      5.63 o
  -5   4   8      278.03      275.88      7.88 o
  -4   4   8       11.41       10.52      2.35 o
  -3   4   8        4.16        5.90      2.11 o
  -2   4   8      937.22      898.82     18.95 o
  -1   4   8      919.67      878.20     27.00 o
   0   4   8      112.49       97.92      2.50 o
   1   4   8      489.19      466.40      6.74 o
   2   4   8     1804.47     1772.25     18.99 o
   3   4   8       50.46       42.75      2.27 o
   4   4   8     1124.08     1097.52     13.98 o
   5   4   8      536.62      507.36      8.35 o
   6   4   8       38.35       49.90      2.95 o
   7   4   8       32.38       33.45      3.01 o
   8   4   8       42.10       36.65      3.42 o
   9   4   8       60.79       49.45      4.14 o
  -5   5   8       65.07       65.93      5.54 o
  -4   5   8      144.18      147.37      5.56 o
  -3   5   8        4.60        2.70      2.00 o
  -2   5   8       12.24       14.75      2.56 o
  -1   5   8       82.30       84.40      6.74 o
   1   5   8      587.98      584.45     10.58 o
   2   5   8       43.03       43.00      2.18 o
   3   5   8      184.97      195.18      3.71 o
   4   5   8      546.17      545.46      9.64 o
   5   5   8       54.71       59.53      4.44 o
   6   5   8      386.81      412.09     12.00 o
   7   5   8        2.13       -1.23      1.54 o
   8   5   8       10.38       12.29      2.35 o
   9   5   8        1.34        1.02      2.44 o
  -5   6   8       37.58       33.54      6.18 o
  -4   6   8       25.04       22.68      3.73 o
  -3   6   8       47.71       47.54      3.45 o
  -2   6   8      271.38      267.97      6.78 o
  -1   6   8      475.94      469.87     14.80 o
   0   6   8       13.01       13.49      4.12 o
   1   6   8      214.46      192.79     11.43 o
   2   6   8       32.06       32.79      5.62 o
   3   6   8      149.52      159.44     10.87 o
   4   6   8      316.11      308.20     16.11 o
   5   6   8      110.42       95.18      9.74 o
   6   6   8       13.26        7.49      5.25 o
   7   6   8      267.91      257.24     16.30 o
   8   6   8      132.09      125.39      7.24 o
   9   6   8       77.29       83.94      8.24 o
  -4   7   8       13.75       11.80      4.87 o
  -3   7   8       30.81       30.57      3.68 o
  -2   7   8      212.37      221.40      9.64 o
  -1   7   8      337.59      335.75      8.48 o
   0   7   8        3.54        3.00      3.56 o
   2   7   8      237.22      275.23     14.99 o
   3   7   8      344.22      338.74     17.42 o
   4   7   8      490.16      505.11     22.86 o
   5   7   8     1377.86     1341.09     47.96 o
   6   7   8       96.71       96.68     11.05 o
   7   7   8      336.47      324.69     19.11 o
   8   7   8      224.81      228.57     16.49 o
   9   7   8      192.76      166.37     15.18 o
  -3   8   8      206.47      197.29     10.12 o
  -2   8   8       75.55       80.13      7.87 o
  -1   8   8       27.50       28.40      4.50 o
   0   8   8      246.18      267.73     15.36 o
   1   8   8      236.27      214.71     13.86 o
   3   8   8      185.39      204.97     14.05 o
   4   8   8      576.97      565.81     25.67 o
   5   8   8        4.64        0.19      4.68 o
   6   8   8      458.25      471.01     23.98 o
   7   8   8       24.64       20.23      7.31 o
   8   8   8      134.63      120.47     13.49 o
   9   8   8        0.85        1.12      6.74 o
  -2   9   8        4.02       -1.12      3.75 o
  -1   9   8       11.91        9.93      3.37 o
   0   9   8       57.83       53.36      4.05 o
   1   9   8      132.05      125.53     11.99 o
   3   9   8      945.55      876.45     35.60 o
   4   9   8        1.16        3.37      5.25 o
   5   9   8       96.94      106.79     12.93 o
   6   9   8       47.33       48.34      9.56 o
   7   9   8       77.52       67.26     11.05 o
   8   9   8      279.51      261.36     19.11 o
   0  10   8        1.87        1.50      2.62 o
   1  10   8       66.24       62.20     10.12 o
   2  10   8       17.67       30.35      7.87 o
   4  10   8       72.23       78.31     11.24 o
   5  10   8      368.92      376.96     22.30 o
   6  10   8      242.15      217.89     17.61 o
   7  10   8       52.00       46.09      9.93 o
   2  11   8        1.41       -1.87      6.00 o
   3  11   8       17.46       22.48      8.24 o
   4  11   8      344.97      317.01     20.98 o
   5  11   8       35.17       31.29      9.56 o
   6  11   8      122.77       88.43     13.30 o
  -6  -8   9      134.49      125.76     15.93 o
  -5  -8   9        0.61       11.13      4.59 o
  -4  -8   9       45.14       48.56      6.22 o
  -3  -8   9       14.73       22.11      4.87 o
  -2  -8   9      173.51      187.54      9.74 o
  -1  -8   9      160.16      155.69      8.81 o
   0  -8   9      159.41      144.26      8.43 o
  -7  -7   9       67.86       70.06      7.62 o
  -6  -7   9        2.33        5.03      4.71 o
  -5  -7   9       88.88       86.55      5.44 o
  -4  -7   9       94.38       95.78      5.08 o
  -3  -7   9       55.83       59.36      4.03 o
  -2  -7   9        2.58        4.06      2.32 o
  -1  -7   9      272.27      269.79     11.05 o
   0  -7   9      274.16      255.74     10.87 o
   1  -7   9       41.99       30.16      4.87 o
   2  -7   9        2.01       -0.19      3.75 o
  -7  -6   9       13.29       10.52      3.97 o
  -6  -6   9        4.29        3.45      3.27 o
  -5  -6   9       78.26       82.77      5.02 o
  -4  -6   9       16.35       14.78      3.00 o
  -3  -6   9       15.85       15.05      2.66 o
  -2  -6   9        6.29        8.66      2.25 o
  -1  -6   9       93.58       93.32      4.50 o
   0  -6   9       54.60       60.50      4.78 o
   1  -6   9      775.18      758.26     16.40 o
   2  -6   9      104.68      113.65      5.22 o
   3  -6   9      186.09      191.66     10.12 o
  -8  -5   9       26.53       20.42     11.80 o
  -7  -5   9      116.59      123.95     15.22 o
  -6  -5   9      240.01      240.99     12.46 o
  -5  -5   9       18.26       23.97      3.62 o
  -4  -5   9      340.59      357.58      9.30 o
  -3  -5   9      170.50      165.39      5.74 o
  -2  -5   9      135.78      127.78      4.83 o
  -1  -5   9        1.93        0.79      1.93 o
   0  -5   9       34.64       40.01      3.11 o
   1  -5   9       35.95       43.43      7.49 o
   2  -5   9      381.77      385.99     16.49 o
   3  -5   9       89.44       89.16      6.09 o
   4  -5   9        2.28       -0.37      3.75 o
  -8  -4   9        0.67       -0.60      3.51 o
  -7  -4   9      220.47      230.65      9.42 o
  -6  -4   9        5.08        8.13      3.79 o
  -5  -4   9      644.95      670.29     14.46 o
  -4  -4   9      271.15      270.17      7.86 o
  -3  -4   9        6.19        7.83      2.86 o
  -2  -4   9       61.18       64.12      3.65 o
  -1  -4   9      302.33      313.32      8.63 o
   0  -4   9      156.16      164.66      5.63 o
   1  -4   9       27.76       29.91      2.85 o
   2  -4   9      418.16      410.23     10.38 o
   3  -4   9      191.15      187.72      8.71 o
   4  -4   9       59.04       61.64      4.75 o
   5  -4   9       23.75       19.67      5.25 o
  -8  -3   9      345.24      352.37     13.40 o
  -7  -3   9       26.53       30.59      3.23 o
  -6  -3   9        5.65        1.73      1.63 o
  -5  -3   9      574.98      584.54     11.04 o
  -4  -3   9      373.60      386.82      7.94 o
  -3  -3   9      445.12      447.94      8.35 o
  -2  -3   9      539.04      540.56      9.17 o
  -1  -3   9      452.98      445.77      9.21 o
   0  -3   9        9.43        6.42      1.76 o
   1  -3   9      170.97      185.14      5.03 o
   2  -3   9        7.07        6.47      2.05 o
   3  -3   9        4.59        2.15      3.56 o
   4  -3   9        3.61       -0.56      2.58 o
   5  -3   9       44.47       43.28      4.29 o
   6  -3   9      127.45      137.71      9.74 o
  -8  -2   9       82.43      110.78     15.07 o
  -7  -2   9        6.55        7.27      3.00 o
  -6  -2   9      215.39      203.22      6.17 o
  -5  -2   9      201.80      192.05      4.77 o
  -4  -2   9      215.56      218.22      4.47 o
  -3  -2   9       89.73       87.86      2.51 o
  -2  -2   9      443.99      447.77      5.88 o
  -1  -2   9      817.21      774.77     11.95 o
   0  -2   9       66.97       63.68      2.18 o
   1  -2   9      119.28      123.69      2.98 o
   2  -2   9       56.30       56.95      2.58 o
   3  -2   9      443.11      445.82     11.01 o
   4  -2   9      539.46      520.54     12.91 o
   5  -2   9      680.95      670.25     16.03 o
   6  -2   9       88.53       87.70      6.93 o
  -8  -1   9       14.49        8.34      3.60 o
  -7  -1   9      271.95      283.60      8.73 o
  -6  -1   9       21.49       21.81      3.23 o
  -5  -1   9        2.89        0.66      1.93 o
  -4  -1   9      273.68      264.21      4.79 o
  -3  -1   9        1.06        0.98      1.05 o
  -2  -1   9        8.85        6.63      1.13 o
  -1  -1   9      548.76      531.58      6.08 o
   0  -1   9      543.80      529.07      6.17 o
   1  -1   9      192.58      180.74      2.68 o
   2  -1   9     1353.24     1329.89     15.79 o
   3  -1   9      237.34      235.42      5.16 o
   4  -1   9       44.16       52.15      3.91 o
   5  -1   9      514.10      524.01     13.68 o
   6  -1   9      129.08      124.62      8.34 o
   7  -1   9        0.96        0.75      4.87 o
  -8   0   9       40.23       33.70      7.37 o
  -7   0   9       34.73       37.80      3.62 o
  -6   0   9        6.66        4.31      2.52 o
  -5   0   9      850.96      829.06     22.58 o
  -4   0   9      268.15      276.87      6.31 o
  -3   0   9       12.13        8.95      1.26 o
  -2   0   9      434.82      412.41      6.34 o
  -1   0   9      837.73      888.65      8.65 o
   0   0   9      456.43      411.19      5.08 o
   1   0   9      278.25      265.01      3.31 o
   2   0   9     1303.71     1249.57     12.13 o
   3   0   9      180.75      173.11      2.90 o
   4   0   9       24.82       26.83      1.81 o
   5   0   9        7.77        8.69      2.06 o
   6   0   9      143.34      147.18      5.94 o
   7   0   9       49.52       52.46      7.49 o
  -7   1   9        5.70       -1.57      3.24 o
  -6   1   9      327.31      328.40      7.45 o
  -5   1   9      722.99      772.40     14.77 o
  -4   1   9      593.68      606.12     15.49 o
  -3   1   9      527.93      517.90      7.04 o
  -2   1   9       63.50       57.11      1.88 o
  -1   1   9      182.25      167.64      4.68 o
   0   1   9      254.07      239.16      3.55 o
   1   1   9      185.85      168.49      2.43 o
   2   1   9        2.95        2.90      0.72 o
   3   1   9       18.78       13.74      1.02 o
   4   1   9       87.69       80.67      2.40 o
   5   1   9       60.72       74.06      3.07 o
   6   1   9      113.46      126.79      4.63 o
   7   1   9        0.90       -0.21      3.56 o
   8   1   9       58.36       57.85     14.15 o
  -7   2   9       15.96       13.97      4.50 o
  -6   2   9       18.05       15.59      3.35 o
  -5   2   9       47.88       55.86      3.55 o
  -4   2   9     1747.15     1767.12     24.74 o
  -3   2   9        1.31        1.23      1.53 o
  -2   2   9       57.67       58.80      2.04 o
  -1   2   9      385.03      365.76      4.86 o
   0   2   9      262.34      301.91      3.69 o
   1   2   9      486.43      452.26      5.05 o
   2   2   9      543.36      552.00      5.96 o
   3   2   9      537.42      517.94      5.48 o
   4   2   9       29.63       26.88      1.52 o
   5   2   9      186.74      167.11      4.85 o
   6   2   9       59.49       60.57      4.03 o
   7   2   9      104.86      104.54      5.09 o
   8   2   9      116.55      123.92     14.52 o
  -6   3   9       19.98       15.80      3.14 o
  -5   3   9       82.90       71.13      3.86 o
  -4   3   9       57.97       60.78      3.76 o
  -3   3   9      246.00      263.29      6.75 o
  -2   3   9     1328.87     1354.87     25.84 o
  -1   3   9       48.09       37.08      1.45 o
   0   3   9       11.87       19.90      1.17 o
   1   3   9      356.30      339.11      4.89 o
   2   3   9      550.51      516.11      6.53 o
   3   3   9      113.67      116.70      2.29 o
   4   3   9       66.25       70.18      2.16 o
   5   3   9      585.81      538.92      8.92 o
   6   3   9      606.37      544.40     12.71 o
   7   3   9      423.38      398.36     10.46 o
   8   3   9      237.07      266.30      8.33 o
   9   3   9      441.74      438.85     11.78 o
  -6   4   9       54.86       52.65      6.93 o
  -5   4   9       64.45       61.36      6.20 o
  -4   4   9      269.73      252.25      7.22 o
  -3   4   9      110.11      117.04      5.81 o
  -2   4   9      310.18      295.69      8.37 o
  -1   4   9      601.83      614.03     13.41 o
   0   4   9       31.99       28.62      3.92 o
   1   4   9       24.06       24.84      1.82 o
   2   4   9      797.38      737.65      9.27 o
   3   4   9      754.14      731.19      9.60 o
   4   4   9     2536.03     2479.76     29.77 o
   5   4   9      231.32      240.98      5.39 o
   6   4   9      156.06      161.30      5.04 o
   7   4   9        1.51        1.29      2.11 o
   8   4   9       87.66       86.41      4.82 o
   9   4   9      146.71      156.30      6.53 o
  -5   5   9       39.74       37.46      4.73 o
  -4   5   9      233.69      239.85      7.19 o
  -3   5   9       22.16       21.12      3.08 o
  -2   5   9       39.94       38.79      3.38 o
  -1   5   9      844.99      750.97     54.80 o
   0   5   9      141.06      159.06      9.74 o
   1   5   9      318.65      279.91     13.49 o
   2   5   9      742.74      746.51     19.73 o
   3   5   9       71.05       76.65      2.81 o
   4   5   9       59.72       64.15      3.81 o
   5   5   9      248.87      240.86      8.17 o
   6   5   9       24.88       24.61      3.46 o
   7   5   9        1.01        3.66      1.78 o
   8   5   9        6.42        6.48      2.24 o
   9   5   9       81.83      100.94      8.71 o
  -4   6   9      126.86      127.21     17.52 o
  -3   6   9        5.17        5.49      2.35 o
  -2   6   9      750.91      720.62     16.60 o
  -1   6   9      311.86      306.59      8.73 o
   1   6   9      134.93      134.52      9.74 o
   2   6   9      273.75      282.34     14.61 o
   3   6   9       63.96       74.57      8.06 o
   4   6   9       82.62       91.43      9.18 o
   5   6   9      322.41      306.70     16.67 o
   6   6   9        5.88        3.00      4.87 o
   7   6   9      113.31      121.52      6.90 o
   8   6   9       49.11       51.22      7.96 o
   9   6   9        1.45        2.06      4.50 o
  -4   7   9       73.31       69.13      7.12 o
  -3   7   9      373.20      395.61     34.19 o
  -2   7   9      124.11      135.39      5.12 o
  -1   7   9       50.21       44.14      3.80 o
   0   7   9      160.88      168.25     11.80 o
   2   7   9        6.33       13.30      4.87 o
   3   7   9       27.76       37.10      6.74 o
   4   7   9      303.04      324.13     17.61 o
   5   7   9      455.54      426.23     21.36 o
   6   7   9      215.07      210.96     14.99 o
   7   7   9       46.01       40.09      8.24 o
   8   7   9      177.25      173.49     14.99 o
  -3   8   9       47.02       40.28      5.81 o
  -2   8   9        0.76       -0.63      2.22 o
  -1   8   9      287.56      310.70      7.66 o
   0   8   9       38.10       46.65      8.06 o
   2   8   9      376.29      366.47     19.11 o
   3   8   9      189.72      183.42     13.30 o
   4   8   9       54.79       63.89      9.37 o
   5   8   9       55.43       54.90      9.18 o
   6   8   9      339.98      355.60     20.42 o
   7   8   9      149.27      139.02     13.68 o
   8   8   9      212.56      181.17     15.74 o
  -1   9   9       55.27       46.17      4.24 o
   0   9   9        3.85        5.01      2.70 o
   1   9   9      129.07      137.52     12.55 o
   3   9   9       10.23        9.37      5.81 o
   4   9   9       32.25       24.92      7.31 o
   5   9   9      334.47      346.23     20.61 o
   6   9   9      307.18      294.34     19.48 o
   7   9   9      124.09      103.42     13.11 o
   8   9   9      242.19      229.32     18.17 o
   0  10   9      146.04      139.23      6.44 o
   1  10   9       52.95       56.96      9.74 o
   2  10   9      156.10      154.94     14.24 o
   3  10   9      195.91      186.79     15.18 o
   4  10   9      297.61      292.09     19.11 o
   5  10   9        1.42        1.87      5.81 o
   6  10   9        9.00       14.43      7.87 o
   7  10   9        2.35        1.12      6.93 o
   4  11   9       25.39       18.74      8.06 o
   5  11   9       15.87       16.67      8.24 o
  -5  -8  10      142.80      157.66     10.96 o
  -4  -8  10      110.52      109.84     11.71 o
  -3  -8  10      154.09      159.25      9.93 o
  -2  -8  10      185.68      206.84     10.68 o
  -1  -8  10       15.79        8.81      4.50 o
  -6  -7  10        3.88        1.93      4.77 o
  -5  -7  10      125.27      132.87      8.65 o
  -4  -7  10       83.00       90.07      5.40 o
  -3  -7  10       24.51       27.15      3.37 o
  -2  -7  10      115.51      109.79      5.43 o
  -1  -7  10      156.83      150.97      5.89 o
   0  -7  10      166.24      162.06      8.99 o
   1  -7  10        9.61        4.12      4.12 o
  -7  -6  10        1.30       -3.12      5.06 o
  -6  -6  10       84.61       83.21      5.81 o
  -5  -6  10        0.90        1.02      3.03 o
  -4  -6  10       28.57       30.26      3.67 o
  -3  -6  10        7.27        4.71      2.60 o
  -2  -6  10        5.08        3.48      3.16 o
  -1  -6  10      115.56      132.27      5.50 o
   0  -6  10      149.14      155.05      5.82 o
   1  -6  10       55.78       59.32      4.11 o
   2  -6  10       12.56       10.30      4.31 o
  -7  -5  10      134.54      120.96      9.39 o
  -6  -5  10       69.73       67.94      5.37 o
  -5  -5  10       13.47       18.41      3.48 o
  -4  -5  10      122.30      120.51      5.87 o
  -3  -5  10        6.28        8.44      2.55 o
  -2  -5  10        2.22        1.56      2.49 o
  -1  -5  10       64.57       68.57      4.37 o
   0  -5  10       89.85       94.50      4.70 o
   1  -5  10      782.19      781.31     17.17 o
   2  -5  10        2.22        1.40      2.45 o
   3  -5  10      176.71      172.95      6.89 o
   4  -5  10        6.30        3.56      4.50 o
  -7  -4  10      112.58      124.90      6.93 o
  -6  -4  10       17.36       25.91      4.07 o
  -5  -4  10      193.10      201.50      8.37 o
  -4  -4  10      133.00      122.28      5.97 o
  -3  -4  10        7.49       10.25      3.37 o
  -2  -4  10       60.27       61.74      3.91 o
  -1  -4  10      351.53      350.81      8.16 o
   0  -4  10      296.01      264.49      7.68 o
   1  -4  10      115.07      114.36      5.10 o
   2  -4  10      490.86      489.50     12.23 o
   3  -4  10       44.62       53.22      4.17 o
   4  -4  10       27.95       23.60      3.51 o
   5  -4  10       54.01       50.96      6.74 o
  -8  -3  10       22.58       19.62      7.94 o
  -7  -3  10       51.45       58.97      4.78 o
  -6  -3  10       41.98       36.51      3.52 o
  -5  -3  10      108.82      105.12      4.84 o
  -4  -3  10      646.64      656.22     11.70 o
  -3  -3  10     1826.06     1830.34     31.53 o
  -2  -3  10      834.22      813.21     15.31 o
  -1  -3  10      357.01      338.61      7.95 o
   0  -3  10        9.19        8.39      1.98 o
   1  -3  10      191.51      192.10      6.35 o
   2  -3  10      751.19      757.06     16.75 o
   3  -3  10        1.59        1.45      2.45 o
   4  -3  10       92.25       90.33      7.78 o
   5  -3  10       40.54       42.26      4.37 o
  -8  -2  10       31.21       31.57      3.77 o
  -7  -2  10       36.38       32.81      4.16 o
  -6  -2  10       75.20       75.35      3.81 o
  -5  -2  10      241.63      251.69      5.63 o
  -4  -2  10      279.07      266.68      5.41 o
  -3  -2  10      115.54      112.33      3.10 o
  -2  -2  10       28.95       32.76      1.72 o
  -1  -2  10      242.85      230.00      4.65 o
   0  -2  10       15.25       18.92      1.54 o
   1  -2  10        2.14        3.22      1.57 o
   2  -2  10        4.26        6.12      2.11 o
   3  -2  10     1573.56     1533.30     30.57 o
   4  -2  10      764.10      742.43     25.86 o
   5  -2  10       48.16       42.23      4.78 o
   6  -2  10       28.18       31.32      4.24 o
  -7  -1  10       12.01       11.10      3.23 o
  -6  -1  10       10.52        6.98      2.70 o
  -5  -1  10       11.47       13.86      2.35 o
  -4  -1  10      163.44      166.30      4.40 o
  -3  -1  10       21.77       18.82      1.60 o
  -2  -1  10       57.71       61.58      2.16 o
  -1  -1  10      181.98      182.78      3.22 o
   0  -1  10      654.85      638.16      7.57 o
   1  -1  10      551.38      523.10      6.44 o
   2  -1  10       15.71       22.67      2.33 o
   3  -1  10      246.80      255.98      6.21 o
   4  -1  10      141.77      144.74      4.85 o
   5  -1  10      384.95      354.48     10.43 o
   6  -1  10      178.59      181.99      7.79 o
   7  -1  10       29.06       22.48      6.18 o
  -7   0  10       87.16       93.15      5.95 o
  -6   0  10       42.35       38.57      3.62 o
  -5   0  10        6.85        2.46      2.33 o
  -4   0  10        1.12        0.46      1.78 o
  -3   0  10        6.85        7.24      1.50 o
  -2   0  10      178.56      180.60      3.59 o
  -1   0  10      330.91      319.59      4.01 o
   0   0  10      248.19      240.21      3.71 o
   1   0  10      123.98      113.50      2.19 o
   2   0  10     1168.06     1115.29     11.10 o
   3   0  10       11.65       12.53      1.35 o
   4   0  10      185.87      201.64      4.66 o
   5   0  10      254.17      254.94      5.56 o
   6   0  10      235.44      240.41      8.31 o
   7   0  10       45.28       47.72      4.55 o
  -7   1  10      347.40      380.19     12.38 o
  -6   1  10      178.83      189.53      6.74 o
  -5   1  10      436.90      439.71     11.52 o
  -4   1  10       74.79       68.77      3.19 o
  -3   1  10      173.89      181.71      5.09 o
  -2   1  10       82.77       75.59      2.30 o
  -1   1  10     1065.87     1007.83     12.47 o
   0   1  10      395.05      407.23      5.17 o
   1   1  10      516.46      518.20      5.76 o
   2   1  10      381.95      311.34      3.95 o
   3   1  10      169.67      156.65      2.73 o
   4   1  10      201.27      192.04      3.71 o
   5   1  10       67.72       43.59      2.48 o
   6   1  10      228.51      213.64      5.97 o
   7   1  10       13.61       16.43      2.98 o
   8   1  10       12.12       26.74     10.49 o
  -7   2  10        0.52       -3.38      3.38 o
  -6   2  10       15.15       14.97      4.82 o
  -5   2  10      653.11      657.15     11.63 o
  -4   2  10      391.28      406.28      8.63 o
  -3   2  10        1.30        0.34      1.42 o
  -2   2  10      287.83      254.05      8.63 o
  -1   2  10     1442.07     1461.82     15.72 o
   0   2  10      582.09      564.86      6.14 o
   1   2  10      236.05      226.34      3.41 o
   2   2  10      205.30      201.83      2.94 o
   3   2  10      772.63      738.48      7.90 o
   4   2  10       12.64       14.79      1.26 o
   5   2  10      312.42      319.64      8.08 o
   6   2  10      182.70      182.03      6.28 o
   7   2  10      147.54      148.42      5.96 o
   8   2  10       33.59       35.98      3.76 o
  -6   3  10       11.09        5.07      3.44 o
  -5   3  10       27.83       25.70      2.94 o
  -4   3  10     1171.49     1212.92     21.05 o
  -3   3  10      533.52      542.92     15.08 o
  -2   3  10      530.55      522.06      8.58 o
  -1   3  10        1.73        2.18      1.05 o
   0   3  10        8.68       12.12      1.08 o
   1   3  10        1.54        2.44      0.84 o
   2   3  10      921.65      881.76     10.46 o
   3   3  10        1.28        1.61      0.81 o
   4   3  10      287.54      292.15      5.65 o
   5   3  10      932.54      836.00     13.97 o
   6   3  10       25.37       29.66      3.01 o
   7   3  10      149.26      140.98      5.81 o
   8   3  10      280.72      285.38      8.79 o
  -6   4  10       20.18       11.80      5.25 o
  -5   4  10        1.65       -0.03      2.56 o
  -4   4  10       13.45       15.23      2.84 o
  -3   4  10       38.59       36.88      3.68 o
  -2   4  10       45.13       32.60      4.12 o
  -1   4  10       43.41       36.41      2.63 o
   0   4  10       16.15       22.41      5.59 o
   1   4  10       80.03       77.56      3.28 o
   2   4  10      679.68      656.88     11.72 o
   3   4  10     1063.38     1062.99     13.54 o
   4   4  10      695.85      683.81     10.11 o
   5   4  10       28.67       27.60      2.10 o
   6   4  10       76.92       68.20      8.24 o
   7   4  10       22.68       25.40      2.97 o
   8   4  10      478.76      503.54     12.63 o
  -5   5  10       39.39       36.72      6.37 o
  -4   5  10       38.95       35.06      3.55 o
  -3   5  10       51.45       45.56      4.12 o
  -2   5  10      164.54      160.62      6.30 o
  -1   5  10      528.78      522.16     15.74 o
   0   5  10      120.98      119.16      8.81 o
   1   5  10      358.43      346.80     15.74 o
   2   5  10      159.37      149.70      9.93 o
   3   5  10      254.97      250.79      8.04 o
   4   5  10      364.20      354.63     10.38 o
   5   5  10      168.11      169.70      7.10 o
   6   5  10      490.11      472.98      9.73 o
   7   5  10       16.93       15.59      2.20 o
   8   5  10       73.95       69.98      4.22 o
   9   5  10      730.66      754.79     27.63 o
  -4   6  10        0.60        8.24      4.50 o
  -3   6  10        2.12        0.43      2.28 o
  -2   6  10      695.77      670.66     16.01 o
  -1   6  10      319.19      309.40      9.05 o
   0   6  10      258.63      267.17     14.05 o
   1   6  10       28.67       36.72      6.18 o
   2   6  10      399.24      411.06     18.92 o
   3   6  10       46.40       45.15      6.74 o
   4   6  10      487.33      491.43     22.30 o
   5   6  10      394.83      383.89     19.48 o
   6   6  10       25.86       31.10      6.93 o
   7   6  10       36.08       39.39      4.54 o
   8   6  10       27.45       18.36      5.06 o
  -3   7  10       25.86       24.13      3.96 o
  -2   7  10       12.36       13.16      2.58 o
  -1   7  10      128.78      136.45      7.96 o
   1   7  10      207.83      201.41     13.11 o
   2   7  10       90.72       97.05      9.37 o
   3   7  10       37.60       32.60      6.56 o
   4   7  10      359.15      354.29     18.92 o
   5   7  10      101.49       95.93     10.68 o
   6   7  10      249.13      240.56     16.11 o
   7   7  10       15.33        9.93      6.74 o
   8   7  10        4.21        3.56      6.74 o
  -2   8  10       59.49       58.13      4.96 o
  -1   8  10      143.31      158.68      5.55 o
   0   8  10        5.64        1.87      4.50 o
   2   8  10       68.18       56.02      8.62 o
   3   8  10      375.61      361.22     19.67 o
   4   8  10        2.30        5.25      4.87 o
   5   8  10      334.48      332.37     19.30 o
   6   8  10      383.89      381.08     21.55 o
   7   8  10       98.26       84.68     11.62 o
   8   8  10       59.45       47.96      9.93 o
  -1   9  10        8.99       13.10      3.32 o
   0   9  10       65.14       70.48      4.99 o
   1   9  10       44.04       45.71      8.81 o
   2   9  10      125.39      137.14     12.74 o
   3   9  10        0.93        5.62      5.25 o
   4   9  10      133.48      139.58     13.11 o
   5   9  10      236.36      221.45     16.67 o
   6   9  10        9.08        4.31      6.56 o
   7   9  10      179.47      172.74     15.93 o
   8   9  10      358.29      316.63     21.36 o
   1  10  10       48.37       44.22      9.18 o
   3  10  10       22.45       20.98      7.68 o
   4  10  10      192.22      206.47     16.49 o
   5  10  10        7.44        5.62      6.74 o
   6  10  10        8.34        6.56      7.12 o
   7  10  10       46.08       44.78     10.30 o
   4  11  10       47.33       42.16     10.12 o
  -5  -7  11       95.61       96.33      8.00 o
  -4  -7  11       14.55       10.35      4.62 o
  -3  -7  11      112.52      116.54      8.99 o
  -2  -7  11      242.96      243.13      8.08 o
  -1  -7  11      119.45      129.46      8.81 o
   0  -7  11       15.92       14.43      4.68 o
  -6  -6  11       43.28       45.58     11.43 o
  -5  -6  11        9.26        6.52      3.56 o
  -4  -6  11       56.51       62.19      7.73 o
  -3  -6  11       29.58       35.92      3.73 o
  -2  -6  11       23.69       31.98      3.58 o
  -1  -6  11        2.96        5.80      2.69 o
   0  -6  11       52.18       52.82      5.06 o
   1  -6  11       18.57       23.74      3.28 o
   2  -6  11        1.29        4.50      4.31 o
  -7  -5  11      182.10      169.28     21.08 o
  -6  -5  11       43.99       47.26      5.07 o
  -5  -5  11       39.47       31.44      4.72 o
  -4  -5  11       25.01       33.22      3.85 o
  -3  -5  11       11.78       13.57      2.98 o
  -2  -5  11        3.22        1.76      3.07 o
  -1  -5  11      408.86      413.90     19.77 o
   0  -5  11      441.12      442.28     16.21 o
   1  -5  11       18.99       17.96      3.11 o
   2  -5  11      144.27      149.45      6.29 o
   3  -5  11       83.80       71.38      7.31 o
  -7  -4  11       15.41        5.97      4.16 o
  -6  -4  11       13.70        4.74      5.18 o
  -5  -4  11      170.94      165.88     11.28 o
  -4  -4  11      114.27      120.26      5.95 o
  -3  -4  11       84.92       80.70      5.05 o
  -2  -4  11       31.81       40.26      3.40 o
  -1  -4  11      196.45      199.74     10.25 o
   0  -4  11      206.67      213.13      7.15 o
   1  -4  11      363.47      367.61     15.93 o
   2  -4  11        2.32        2.31      4.40 o
   3  -4  11        1.32        2.81      2.71 o
   4  -4  11       73.71       74.38      7.49 o
  -7  -3  11       28.08       15.61      4.95 o
  -6  -3  11       51.71       52.12      4.65 o
  -5  -3  11      217.17      240.07      6.94 o
  -4  -3  11      533.66      534.65     10.34 o
  -3  -3  11     1403.93     1409.00     21.26 o
  -2  -3  11      172.12      157.97      5.75 o
  -1  -3  11        8.43        6.90      2.20 o
   0  -3  11       37.54       38.88      4.31 o
   1  -3  11      925.17      913.88     19.58 o
   2  -3  11      202.13      193.06      7.09 o
   3  -3  11      687.81      670.57     15.84 o
   4  -3  11       71.75       63.05      4.90 o
   5  -3  11        1.01        0.75      4.50 o
  -7  -2  11      295.37      294.06      8.36 o
  -6  -2  11       95.55       95.25      4.88 o
  -5  -2  11      187.75      188.12      6.95 o
  -4  -2  11      391.49      386.33      6.95 o
  -3  -2  11        4.91        2.73      1.62 o
  -2  -2  11       22.17       16.18      1.99 o
  -1  -2  11      349.50      331.75      6.56 o
   0  -2  11      217.89      220.28      4.91 o
   1  -2  11      111.42      112.73      3.47 o
   2  -2  11      906.76      894.73     19.37 o
   3  -2  11      757.06      733.46     16.83 o
   4  -2  11       18.71       15.15      3.30 o
   5  -2  11       66.04       63.58      6.65 o
   6  -2  11       26.56       35.41      6.37 o
  -7  -1  11       28.09       32.27      3.89 o
  -6  -1  11        4.36       -0.12      2.71 o
  -5  -1  11       35.54       31.26      4.94 o
  -4  -1  11       55.52       62.89      3.35 o
  -3  -1  11       28.14       32.66      1.93 o
  -2  -1  11      662.56      671.10      8.73 o
  -1  -1  11      441.19      399.25      5.99 o
   0  -1  11      118.29      114.09      2.74 o
   1  -1  11       21.74       17.41      1.29 o
   2  -1  11      178.53      175.81      3.77 o
   3  -1  11       70.62       71.36      5.82 o
   4  -1  11      167.31      164.82      5.28 o
   5  -1  11       52.70       56.42      3.73 o
   6  -1  11       77.30       74.14      5.63 o
  -7   0  11       78.99       91.31      5.54 o
  -6   0  11       46.11       46.67      4.16 o
  -5   0  11        4.00        4.59      2.50 o
  -4   0  11       16.73       13.09      3.00 o
  -3   0  11      139.34      131.29      4.37 o
  -2   0  11        3.15        1.85      1.12 o
  -1   0  11      183.50      179.81      3.34 o
   0   0  11       74.81       68.62      2.13 o
   1   0  11      176.09      178.41      3.00 o
   2   0  11      569.98      553.84      6.79 o
   3   0  11      312.80      308.76      5.13 o
   4   0  11      521.32      515.86      8.78 o
   5   0  11       21.98       16.63      2.10 o
   6   0  11      155.05      155.87      9.84 o
   7   0  11      153.55      148.01      9.37 o
  -7   1  11      131.42      129.08      5.71 o
  -6   1  11       37.55       34.46      3.45 o
  -5   1  11       23.76       20.58      3.38 o
  -4   1  11      293.71      271.41      7.33 o
  -3   1  11       20.00       23.08      2.90 o
  -2   1  11       52.81       54.57      2.25 o
  -1   1  11     1540.93     1580.61     15.75 o
   0   1  11      658.14      663.16      7.43 o
   1   1  11      394.86      362.42      4.66 o
   2   1  11      459.64      449.41      5.35 o
   3   1  11      388.39      350.10      4.93 o
   4   1  11      222.85      180.72      3.89 o
   5   1  11      541.51      525.47     12.79 o
   6   1  11      146.29      144.93      5.83 o
   7   1  11        5.15        6.74      4.03 o
  -6   2  11       36.36       30.00      4.70 o
  -5   2  11      328.74      338.40      8.32 o
  -4   2  11      230.15      257.61      6.62 o
  -3   2  11       83.08       77.18      3.40 o
  -2   2  11      484.58      459.15      8.24 o
  -1   2  11      242.47      257.60      8.02 o
   0   2  11      513.20      501.46      6.12 o
   1   2  11       54.21       47.04      1.69 o
   2   2  11     2711.55     2598.14     26.14 o
   3   2  11       18.76       18.15      1.34 o
   4   2  11      258.95      261.64      5.13 o
   5   2  11      563.73      562.52     13.05 o
   6   2  11      178.04      163.88      6.16 o
   7   2  11       46.21       47.06      6.84 o
   8   2  11       65.99       68.16      8.99 o
  -6   3  11       79.38       71.55      5.28 o
  -5   3  11      568.91      565.57     10.97 o
  -4   3  11       82.61       87.35      4.82 o
  -3   3  11      641.63      648.90     14.75 o
  -2   3  11       14.25       13.75      1.64 o
  -1   3  11        1.10        1.26      1.26 o
   0   3  11      230.40      218.57      4.94 o
   1   3  11      261.63      243.06      7.59 o
   2   3  11      528.25      513.81      6.83 o
   3   3  11      997.42      988.54     14.50 o
   4   3  11      461.80      427.55      7.49 o
   5   3  11      179.72      153.83      5.83 o
   6   3  11      246.64      236.62      7.40 o
   7   3  11       92.64       98.46      5.12 o
   8   3  11        2.55        2.39      4.22 o
  -5   4  11       57.78       58.07      5.30 o
  -4   4  11      182.00      180.91      7.65 o
  -3   4  11      119.10      102.25      5.71 o
  -2   4  11       52.38       51.54      3.96 o
  -1   4  11      562.38      545.26     14.85 o
   0   4  11      101.86      103.20      6.37 o
   1   4  11      133.98      131.21      8.38 o
   2   4  11       16.96       16.55      1.53 o
   3   4  11     1022.49      994.77     15.72 o
   4   4  11       47.38       47.14      2.54 o
   5   4  11      236.74      222.78      5.94 o
   6   4  11      135.12      158.12      5.76 o
   7   4  11       34.06       44.69      3.65 o
   8   4  11      134.00      133.83      6.09 o
  -5   5  11       36.81       21.33      4.17 o
  -4   5  11      293.41      294.45      8.51 o
  -3   5  11       66.16       71.46      5.81 o
  -2   5  11      881.50      887.69     25.11 o
  -1   5  11       39.15       40.51      3.60 o
   0   5  11        2.00        4.50      3.37 o
   1   5  11       74.25       76.07      7.49 o
   2   5  11      175.34      176.30     11.24 o
   3   5  11      174.78      169.33      6.69 o
   4   5  11       15.11       13.68      3.84 o
   5   5  11      535.80      529.39     14.31 o
   6   5  11       91.96       82.93      3.73 o
   7   5  11       80.97       80.63      4.36 o
   8   5  11      256.99      275.95      8.24 o
  -4   6  11       31.12       16.86      3.97 o
  -3   6  11      191.90      200.77      7.49 o
  -2   6  11      171.29      168.29      7.06 o
  -1   6  11      133.44      131.90      7.49 o
   0   6  11       90.74      102.11      9.18 o
   1   6  11        6.98        7.49      3.93 o
   2   6  11      269.04      293.40     15.55 o
   3   6  11      329.42      335.37     17.05 o
   4   6  11     1222.58     1183.71     42.72 o
   5   6  11        3.77        3.37      4.50 o
   6   6  11      273.57      259.30     16.49 o
   7   6  11      119.15      128.33     11.71 o
   8   6  11       45.22       43.65      6.18 o
  -3   7  11       28.36       30.81      4.32 o
  -2   7  11       20.82       23.30      3.09 o
  -1   7  11     1072.68     1025.89     23.70 o
   1   7  11      182.91      175.36     12.37 o
   2   7  11      309.76      320.94     17.42 o
   3   7  11      392.22      368.53     19.11 o
   4   7  11       64.76       75.32      9.93 o
   5   7  11      229.30      226.70     15.36 o
   6   7  11      271.29      273.35     17.61 o
   7   7  11        1.57       -3.37      5.62 o
   8   7  11       57.94       61.45     10.87 o
  -2   8  11       42.40       40.79      4.50 o
  -1   8  11       31.96       30.78      3.16 o
   0   8  11       40.28       44.97      8.06 o
   1   8  11      138.09      125.90     11.43 o
   2   8  11      437.30      397.94     20.61 o
   3   8  11       70.65       75.50      9.93 o
   4   8  11      119.26      120.28     11.99 o
   5   8  11      661.84      671.86     30.16 o
   6   8  11        8.88       13.49      6.74 o
   7   8  11       66.96       71.38     11.43 o
   8   8  11      125.95      116.72     14.24 o
  -1   9  11       38.91       39.21      6.74 o
   0   9  11      117.79      101.18      5.78 o
   2   9  11       66.92       80.75     10.87 o
   3   9  11       22.96       26.98      7.68 o
   4   9  11        1.04        0.94      5.25 o
   5   9  11        8.63        4.50      6.18 o
   6   9  11       48.32       55.83     10.49 o
   7   9  11      147.96      119.53     14.61 o
   1  10  11       19.78       18.55      7.49 o
   3  10  11       74.54       70.26     11.24 o
   4  10  11        3.01        0.00      5.81 o
   5  10  11       42.43       41.78      9.93 o
   6  10  11      212.43      214.52     17.99 o
  -4  -7  12       24.97       22.27      6.18 o
  -3  -7  12      367.06      359.91     15.74 o
  -2  -7  12        2.64        6.74      4.87 o
  -1  -7  12       53.44       53.02      6.74 o
  -6  -6  12       43.85       40.28      8.24 o
  -5  -6  12       52.19       62.35      8.34 o
  -4  -6  12      130.28      144.23      6.95 o
  -3  -6  12      103.42      101.89      5.72 o
  -2  -6  12        6.13        2.54      2.98 o
  -1  -6  12       32.47       34.86      3.84 o
   0  -6  12       22.63       21.36      5.06 o
   1  -6  12       23.01       23.61      5.25 o
  -6  -5  12        0.73       -5.25      5.25 o
  -5  -5  12       71.88       92.74      9.71 o
  -4  -5  12        4.03        5.75      3.23 o
  -3  -5  12       11.70       15.86      8.11 o
  -2  -5  12      626.43      609.24     20.44 o
  -1  -5  12       55.39       52.63      4.37 o
   0  -5  12      125.69      133.55      6.03 o
   1  -5  12        1.94        3.78      2.71 o
   2  -5  12       35.67       39.72      6.00 o
   3  -5  12        1.39        3.19      4.50 o
  -7  -4  12       22.84       10.87      4.42 o
  -6  -4  12      114.43      108.57      8.63 o
  -5  -4  12      114.20      103.04      6.59 o
  -4  -4  12      226.49      218.79      7.94 o
  -3  -4  12      183.66      193.24      7.97 o
  -2  -4  12        1.81        0.85      4.44 o
  -1  -4  12       48.82       47.00      3.61 o
   0  -4  12      372.27      377.63     10.39 o
   1  -4  12        1.38       -1.78      2.52 o
   2  -4  12        0.98        0.77      2.64 o
   3  -4  12        1.48        4.73      3.04 o
   4  -4  12      121.26      132.84      9.74 o
  -7  -3  12      130.08      139.78     15.64 o
  -6  -3  12      118.09      124.49      9.25 o
  -5  -3  12        9.27        7.76      2.72 o
  -4  -3  12      278.75      279.72      7.14 o
  -3  -3  12      103.71      104.93      5.64 o
  -2  -3  12       86.01       62.74      4.16 o
  -1  -3  12      482.59      490.19     10.55 o
   0  -3  12      151.09      155.65      8.99 o
   1  -3  12      549.51      555.69     13.56 o
   2  -3  12      216.30      219.53      7.74 o
   3  -3  12      691.95      681.68     16.45 o
   4  -3  12       45.19       46.68      4.57 o
   5  -3  12       10.42        8.24      5.06 o
  -7  -2  12        6.73        2.58      2.95 o
  -6  -2  12       10.87        6.20      2.65 o
  -5  -2  12      146.22      144.39      4.92 o
  -4  -2  12      131.58      135.29      4.05 o
  -3  -2  12        1.08       -0.30      2.20 o
  -2  -2  12      280.47      289.64      7.36 o
  -1  -2  12       87.48       90.60      3.56 o
   0  -2  12       98.31       94.26      3.47 o
   1  -2  12      543.29      562.62     10.90 o
   2  -2  12      154.79      160.78      6.49 o
   3  -2  12      197.51      209.22      7.75 o
   4  -2  12      169.36      184.91      7.61 o
   5  -2  12      162.65      154.31     14.43 o
  -7  -1  12       50.20       43.41      3.96 o
  -6  -1  12        0.59       -3.03      3.03 o
  -5  -1  12       34.25       36.95      3.39 o
  -4  -1  12       83.46       75.09      3.70 o
  -3  -1  12      898.35      920.55     13.12 o
  -2  -1  12      228.04      212.66      4.37 o
  -1  -1  12        2.45        1.37      1.22 o
   0  -1  12      192.43      185.08      3.76 o
   1  -1  12        3.88        2.04      1.17 o
   2  -1  12      686.36      706.57     18.91 o
   3  -1  12       74.10       75.13      3.84 o
   4  -1  12       78.60       75.74      4.11 o
   5  -1  12        1.23        2.43      2.20 o
   6  -1  12       35.06       30.73      6.37 o
  -7   0  12      246.16      254.80     12.58 o
  -6   0  12       70.38       72.16      6.28 o
  -5   0  12       21.34       19.70      3.05 o
  -4   0  12      291.05      286.40      7.51 o
  -3   0  12      207.33      217.93      7.72 o
  -2   0  12       21.10       23.45      1.78 o
  -1   0  12      857.05      814.31     10.24 o
   0   0  12       52.86       51.15      2.10 o
   1   0  12      634.80      625.13      8.52 o
   2   0  12       26.09       23.27      1.67 o
   3   0  12      260.58      241.43      5.34 o
   4   0  12       11.61        7.94      1.88 o
   5   0  12       11.68       14.86      4.03 o
   6   0  12       71.59       71.74      5.20 o
   7   0  12       88.50       81.31      7.49 o
  -6   1  12       49.33       55.56      5.06 o
  -5   1  12       27.82       24.96      3.19 o
  -4   1  12       90.77       86.04      4.42 o
  -3   1  12        1.84       -0.62      1.95 o
  -2   1  12      708.71      742.03     16.38 o
  -1   1  12      683.75      662.45      9.56 o
   0   1  12      327.89      352.41      4.61 o
   1   1  12      345.87      354.17      4.76 o
   2   1  12       72.56       67.13      2.12 o
   3   1  12      211.99      205.65      3.83 o
   4   1  12       43.99       44.15      2.88 o
   5   1  12      264.13      251.52      6.59 o
   6   1  12      158.29      153.68      6.09 o
   7   1  12        9.38       10.31      4.68 o
  -6   2  12       46.86       39.10      5.17 o
  -5   2  12      161.37      164.67      7.12 o
  -4   2  12      122.77      119.03      6.42 o
  -3   2  12      105.31      103.59      3.94 o
  -2   2  12       14.03       13.91      2.77 o
  -1   2  12        6.46        3.66      1.31 o
   0   2  12     1042.37     1007.55     14.35 o
   1   2  12      860.57      832.12     12.16 o
   2   2  12       44.90       46.36      2.02 o
   3   2  12      206.73      207.38      4.40 o
   4   2  12      283.58      269.41      6.55 o
   5   2  12      334.19      293.96      8.34 o
   6   2  12      444.31      421.79     10.93 o
   7   2  12      110.24      114.99      6.56 o
  -6   3  12        4.65       -0.82      3.87 o
  -5   3  12        5.35        4.77      3.22 o
  -4   3  12       18.44       16.29      3.00 o
  -3   3  12       73.05       70.21      3.20 o
  -2   3  12        3.92        5.43      1.66 o
  -1   3  12      626.46      610.33     12.25 o
   0   3  12      198.95      197.07      5.30 o
   1   3  12      268.30      258.99      7.94 o
   2   3  12     2427.33     2370.77     32.14 o
   3   3  12      534.94      536.95      8.88 o
   4   3  12       29.26       32.64      2.63 o
   5   3  12       14.04       22.65      2.79 o
   6   3  12      326.06      330.25      9.26 o
   7   3  12       96.43      100.44      6.18 o
   8   3  12        1.91        7.29      2.93 o
  -5   4  12      175.02      163.92      9.06 o
  -4   4  12      104.28      116.16      6.67 o
  -3   4  12       17.27       14.05      4.31 o
  -2   4  12      142.68      142.93      5.34 o
  -1   4  12      333.76      326.14      7.70 o
   0   4  12        6.10        8.42      2.51 o
   1   4  12       13.10       13.49      2.64 o
   2   4  12      244.62      229.05      5.63 o
   3   4  12      146.64      143.00      4.46 o
   4   4  12      182.38      179.73      5.17 o
   5   4  12       23.64       34.56      3.47 o
   6   4  12       49.79       50.49      4.03 o
   7   4  12       22.69       23.32      3.93 o
   8   4  12       32.45       37.04      4.22 o
  -4   5  12      349.03      343.58      9.80 o
  -3   5  12      326.58      326.61     10.35 o
  -2   5  12      231.83      228.01     10.12 o
  -1   5  12        2.05        1.25      2.24 o
   0   5  12       91.67       99.86      8.62 o
   1   5  12       54.21       40.84      6.18 o
   2   5  12        1.09        2.92      3.56 o
   3   5  12      136.11      136.35      6.30 o
   4   5  12        8.91        9.60      2.79 o
   5   5  12        4.31        2.45      2.74 o
   6   5  12       14.05       18.88      2.25 o
   7   5  12      196.18      204.98      6.80 o
   8   5  12       29.38       23.47      3.05 o
  -4   6  12      211.05      195.60     13.49 o
  -3   6  12       95.11       96.14      5.24 o
  -2   6  12        0.75       -2.36      2.56 o
  -1   6  12      314.06      301.83     11.62 o
   0   6  12       45.07       47.96      7.12 o
   1   6  12        7.83        5.06      4.12 o
   2   6  12       66.19       86.93      9.18 o
   3   6  12      253.12      258.18     15.18 o
   4   6  12      107.45      100.24     10.30 o
   5   6  12      502.34      471.01     22.67 o
   6   6  12       87.58       99.77      7.78 o
   7   6  12      112.33      120.59      7.35 o
   8   6  12      168.00      196.16     11.43 o
  -3   7  12       46.71       44.45      5.00 o
  -2   7  12      157.10      162.50      7.41 o
  -1   7  12      274.36      276.80      9.25 o
   0   7  12       98.23       89.93      9.74 o
   1   7  12      183.91      166.93     12.55 o
   2   7  12      732.47      677.48     28.48 o
   3   7  12       79.58       82.25     10.12 o
   4   7  12       79.19       78.50      9.93 o
   5   7  12      286.66      291.53     17.80 o
   6   7  12      335.59      313.26     18.92 o
   7   7  12       17.36       15.93      7.49 o
  -2   8  12       11.90        5.30      3.38 o
  -1   8  12       15.68       10.42      3.36 o
   0   8  12      203.43      200.66      9.18 o
   1   8  12      114.07      121.03     11.62 o
   2   8  12      120.63      123.47     11.80 o
   3   8  12      282.17      281.03     17.61 o
   4   8  12      187.05      206.47     15.55 o
   5   8  12       68.64       77.38     11.05 o
   6   8  12      296.07      294.15     19.11 o
   7   8  12      120.34      116.54     13.86 o
   0   9  12      111.87       98.57     15.46 o
   2   9  12       36.28       34.29      8.06 o
   3   9  12      150.50      157.19     14.24 o
   4   9  12        3.31       10.12      6.56 o
   5   9  12       38.44       27.35      8.43 o
   6   9  12       28.30       13.86      7.87 o
   7   9  12       69.72       68.01     11.80 o
   2  10  12       21.91       21.73      8.06 o
   3  10  12        0.87       -1.31      5.81 o
   4  10  12       23.28       15.55      7.68 o
   5  10  12      109.31      103.23     13.68 o
   6  10  12       65.11       40.66     10.30 o
  -4  -6  13       61.43       58.77     12.37 o
  -3  -6  13        8.69       -5.09     13.30 o
  -2  -6  13       53.53       52.65      6.93 o
  -1  -6  13       75.07       69.32      7.31 o
   0  -6  13       52.04       55.27      6.93 o
  -5  -5  13       24.54       21.55      6.09 o
  -4  -5  13        3.39        6.07      6.38 o
  -3  -5  13      251.91      249.66     12.79 o
  -2  -5  13      132.48      138.09      7.86 o
  -1  -5  13      177.58      181.55      7.48 o
   0  -5  13       55.98       54.29      4.44 o
   1  -5  13        5.64        4.68      4.31 o
   2  -5  13        2.20        6.74      4.50 o
  -6  -4  13       23.64        7.11      8.24 o
  -5  -4  13      257.22      268.27     18.07 o
  -4  -4  13      346.10      342.41     12.04 o
  -3  -4  13      316.93      331.47      9.37 o
  -2  -4  13       23.49       22.52      3.42 o
  -1  -4  13       86.86       90.38     11.43 o
   0  -4  13      104.33      105.93      5.83 o
   1  -4  13       61.50       62.41      4.90 o
   2  -4  13       52.09       48.72      4.42 o
   3  -4  13        4.37       -0.75      4.50 o
  -6  -3  13       33.69       27.16      4.31 o
  -5  -3  13        1.54        1.16      3.23 o
  -4  -3  13       96.84      116.51      5.04 o
  -3  -3  13        9.16       -1.61      2.90 o
  -2  -3  13      152.21      159.87      6.17 o
  -1  -3  13       36.63       38.21      3.33 o
   0  -3  13      159.66      160.03      6.93 o
   1  -3  13        8.46       11.07      2.91 o
   2  -3  13      464.32      470.13     21.08 o
   3  -3  13      398.26      407.41     11.78 o
   4  -3  13       15.48       14.61      5.43 o
  -6  -2  13      107.15      113.60      8.32 o
  -5  -2  13       12.56        6.61      2.28 o
  -4  -2  13       68.16       71.86      3.76 o
  -3  -2  13       71.34       71.79      3.00 o
  -2  -2  13       37.86       29.61      2.62 o
  -1  -2  13       55.32       53.41      2.98 o
   0  -2  13      564.87      583.86     10.10 o
   1  -2  13      137.85      139.75     12.27 o
   2  -2  13      236.79      240.37      8.27 o
   3  -2  13       64.11       59.98      5.62 o
   4  -2  13      149.93      146.71      7.21 o
   5  -2  13       37.25       36.16      6.56 o
  -6  -1  13        3.34        0.19      3.40 o
  -5  -1  13       28.19       25.34      3.18 o
  -4  -1  13       16.32       14.16      2.54 o
  -3  -1  13      379.11      369.96      7.68 o
  -2  -1  13       51.98       46.24      2.54 o
  -1  -1  13       87.02       87.70      3.15 o
   0  -1  13      103.12      108.03      3.29 o
   1  -1  13      784.17      788.77     10.24 o
   2  -1  13       19.66       19.11      3.75 o
   3  -1  13      368.98      362.92      8.45 o
   4  -1  13       46.85       39.70      6.66 o
   5  -1  13        1.30       -1.42      2.26 o
  -6   0  13       15.14       15.45      3.25 o
  -5   0  13      142.69      149.89      5.84 o
  -4   0  13      295.39      297.48      7.88 o
  -3   0  13      165.12      168.97      5.80 o
  -2   0  13      754.31      727.17     12.27 o
  -1   0  13       92.30       98.32      3.16 o
   0   0  13       30.90       34.77      1.83 o
   1   0  13        1.44        3.65      1.21 o
   2   0  13       13.64       12.18      1.53 o
   3   0  13      246.43      244.97      5.52 o
   4   0  13        9.34        6.79      1.96 o
   5   0  13       30.55       25.36      3.56 o
   6   0  13      110.21      114.43      6.74 o
  -6   1  13       78.10       85.89      7.21 o
  -5   1  13       24.23       23.59      3.20 o
  -4   1  13      129.18      130.09      5.48 o
  -3   1  13      122.44      129.69      5.27 o
  -2   1  13      790.21      769.32     14.71 o
  -1   1  13      266.78      263.86      7.65 o
   0   1  13      320.58      330.80      6.75 o
   1   1  13      184.62      180.42      3.84 o
   2   1  13      394.90      381.62      6.51 o
   3   1  13       48.96       54.60      2.86 o
   4   1  13      256.97      246.37      6.51 o
   5   1  13      107.64      111.88      5.43 o
   6   1  13       18.67       18.25      6.56 o
   7   1  13       43.90       52.03      4.30 o
  -6   2  13       17.83       10.58      4.50 o
  -5   2  13       35.92       29.39      6.65 o
  -4   2  13      194.12      196.76      6.39 o
  -3   2  13      164.52      164.25      5.73 o
  -2   2  13       54.66       47.09      2.75 o
  -1   2  13      498.41      469.58      7.74 o
   0   2  13      301.34      289.90      6.05 o
   1   2  13       74.24       78.12      3.31 o
   2   2  13       31.74       26.44      2.42 o
   3   2  13      146.80      145.31      4.17 o
   4   2  13      442.16      412.53      8.86 o
   5   2  13      110.63      110.18      5.22 o
   6   2  13      231.59      231.49     11.90 o
   7   2  13      325.14      321.39     13.21 o
  -5   3  13       11.21        0.85      3.92 o
  -4   3  13        2.62       -6.00      6.00 o
  -3   3  13        6.03        4.99      3.14 o
  -2   3  13        2.64        5.31      1.74 o
  -1   3  13      240.71      252.24      5.55 o
   0   3  13      101.17      107.70     10.35 o
   1   3  13     1010.24     1021.26     18.05 o
   2   3  13      173.48      173.34      5.12 o
   3   3  13      870.92      861.07     15.76 o
   4   3  13       55.34       60.97      3.50 o
   5   3  13      102.55       99.11      4.85 o
   6   3  13      247.64      261.78     10.87 o
   7   3  13       32.81       29.74      3.60 o
  -5   4  13       62.58       58.27      8.24 o
  -4   4  13      111.24       97.11      9.93 o
  -3   4  13        7.00        7.90      3.11 o
  -2   4  13        5.52        4.71      2.33 o
  -1   4  13        2.06        1.85      1.98 o
   0   4  13      508.71      517.41     23.42 o
   1   4  13      222.26      210.14      7.67 o
   2   4  13      655.63      643.19     12.25 o
   3   4  13        2.58        1.58      1.59 o
   4   4  13        7.35        6.82      2.05 o
   5   4  13      163.18      167.63      5.45 o
   6   4  13       33.38       37.37      3.46 o
   7   4  13       34.58       40.88      9.74 o
   8   4  13      280.84      294.71     12.37 o
  -4   5  13       87.51       96.95      6.67 o
  -3   5  13      399.03      388.39     14.99 o
  -2   5  13       63.48       59.22      4.75 o
  -1   5  13      142.92      135.46      8.06 o
   0   5  13      185.21      185.86     11.80 o
   1   5  13       11.31       10.12      4.50 o
   2   5  13      690.89      702.31     17.33 o
   3   5  13      185.55      188.73      7.60 o
   4   5  13        9.47       11.27      3.06 o
   5   5  13        1.79        2.13      2.19 o
   6   5  13      170.34      180.15      5.61 o
   7   5  13      309.46      324.64      9.09 o
   8   5  13       10.81       17.25      6.00 o
  -3   6  13       83.30       72.85      5.76 o
  -2   6  13       95.75       82.44      7.31 o
  -1   6  13      224.90      212.25      8.00 o
   0   6  13       10.13       13.68      5.06 o
   1   6  13        8.96        4.87      4.31 o
   2   6  13       19.74       22.67      5.81 o
   3   6  13      725.30      737.06     29.98 o
   4   6  13      326.29      323.75     17.99 o
   5   6  13       37.48       42.16      8.06 o
   6   6  13      155.20      159.84     12.18 o
   7   6  13        2.69        8.99      4.50 o
  -2   7  13      133.23      127.45      6.78 o
  -1   7  13       72.90       69.32      6.37 o
   0   7  13      128.78      112.23     10.87 o
   1   7  13      362.99      346.61     18.55 o
   2   7  13        9.70        9.18      5.25 o
   3   7  13      203.77      227.82     15.18 o
   4   7  13       87.52      101.17     11.05 o
   5   7  13      290.94      289.84     17.99 o
   6   7  13       93.12       89.37     11.80 o
   7   7  13        9.68       14.61      7.12 o
  -1   8  13       34.24       23.83      4.08 o
   0   8  13       57.85       61.08      6.00 o
   1   8  13       21.48       21.17      6.56 o
   2   8  13      105.43       99.86     11.24 o
   3   8  13       19.54       14.05      6.18 o
   4   8  13       91.37      107.73     12.18 o
   5   8  13      237.20      235.32     17.24 o
   6   8  13      184.19      154.57     14.80 o
   7   8  13      310.84      312.13     20.80 o
   0   9  13       37.94       33.36      4.50 o
   1   9  13       17.03       18.17      6.74 o
   2   9  13      496.36      457.71     24.36 o
   3   9  13      101.86      118.22     12.74 o
   4   9  13       67.18       58.27     10.68 o
   5   9  13       13.33       21.55      8.43 o
   6   9  13      118.62       95.18     13.11 o
   3  10  13        7.59        3.56      6.74 o
   4  10  13       13.77        3.56      7.12 o
   5  10  13       52.16       58.45     11.24 o
  -2  -6  14      130.76      151.20     10.68 o
  -5  -5  14        9.97        0.24      8.62 o
  -4  -5  14        3.44       -6.66     13.58 o
  -3  -5  14      241.64      254.02     17.14 o
  -2  -5  14       50.67       49.31      4.96 o
  -1  -5  14       94.85      100.80      8.81 o
   0  -5  14       35.03       33.16      6.18 o
   1  -5  14       26.14       32.41      6.00 o
  -5  -4  14       98.18       89.76      6.47 o
  -4  -4  14      437.95      434.99     19.64 o
  -3  -4  14      370.38      358.39     13.11 o
  -2  -4  14        5.92        3.88      7.03 o
  -1  -4  14      168.68      181.64      7.75 o
   0  -4  14      151.41      167.25      8.99 o
   1  -4  14        7.30       12.77      3.30 o
   2  -4  14       15.26       13.49      5.25 o
  -6  -3  14      111.03      103.41     19.77 o
  -5  -3  14      137.55      170.05     15.18 o
  -4  -3  14        1.08        0.87      2.56 o
  -3  -3  14        0.87       -0.80      2.88 o
  -2  -3  14      164.64      158.03      6.30 o
  -1  -3  14        1.68        2.09      2.95 o
   0  -3  14      104.17      115.19      6.65 o
   1  -3  14      132.39      133.66      6.49 o
   2  -3  14      174.30      186.80      7.68 o
   3  -3  14       92.92      101.01      6.42 o
  -6  -2  14        1.00       -2.57      2.57 o
  -5  -2  14       42.85       35.29      3.18 o
  -4  -2  14        1.08       -1.16      1.94 o
  -3  -2  14       11.87       16.56      2.66 o
  -2  -2  14       36.35       32.99      2.83 o
  -1  -2  14       10.82       10.18      2.16 o
   0  -2  14      594.95      605.10     10.58 o
   1  -2  14      254.17      253.95      8.68 o
   2  -2  14       17.18       19.85      4.03 o
   3  -2  14        2.06        3.95      3.93 o
   4  -2  14       21.16       16.29      3.84 o
  -6  -1  14       13.43       10.61      3.21 o
  -5  -1  14       55.74       54.82      3.97 o
  -4  -1  14      106.12      105.30      7.33 o
  -3  -1  14       34.88       37.89      2.95 o
  -2  -1  14       13.94        7.91      2.06 o
  -1  -1  14      163.47      166.73      4.21 o
   0  -1  14       40.34       43.70      2.38 o
   1  -1  14        2.94        6.35      1.75 o
   2  -1  14      145.15      154.94      5.38 o
   3  -1  14      281.19      291.36      7.62 o
   4  -1  14       84.22       98.97      4.87 o
   5  -1  14        4.88        8.22      3.24 o
  -6   0  14       95.14       89.22      8.93 o
  -5   0  14       18.08       17.24      4.64 o
  -4   0  14      288.96      274.69      7.73 o
  -3   0  14      351.66      334.56      8.48 o
  -2   0  14      127.02      144.82      4.73 o
  -1   0  14      156.37      163.91      4.77 o
   0   0  14       15.33       17.62      1.87 o
   1   0  14      319.54      312.62      5.83 o
   2   0  14      140.90      145.40      4.37 o
   3   0  14      163.14      160.88      5.33 o
   4   0  14      196.15      197.34      9.17 o
   5   0  14       57.09       44.34      6.18 o
   6   0  14       12.65        7.68      4.31 o
  -5   1  14      180.87      187.31      6.66 o
  -4   1  14       57.72       53.52      3.94 o
  -3   1  14      426.87      427.45      9.93 o
  -2   1  14      301.08      286.96     10.41 o
  -1   1  14       41.10       41.91      3.20 o
   0   1  14      251.66      237.49      5.67 o
   1   1  14      179.64      176.79      4.78 o
   2   1  14       29.86       34.79      2.51 o
   3   1  14      329.66      327.25      7.73 o
   4   1  14      285.42      279.45     11.43 o
   5   1  14       80.07       84.64      5.20 o
   6   1  14       20.69       18.89      3.31 o
  -5   2  14       67.30       76.88      4.63 o
  -4   2  14      317.29      338.28      8.70 o
  -3   2  14      213.87      229.01      6.89 o
  -2   2  14       48.91       41.45      3.34 o
  -1   2  14      106.83      104.89      4.57 o
   0   2  14      281.70      272.53      7.01 o
   1   2  14       95.18       82.78      3.86 o
   2   2  14      367.77      363.73      8.23 o
   3   2  14      142.23      132.81      4.75 o
   4   2  14       52.97       48.73      3.76 o
   5   2  14       96.24       96.59      5.15 o
   6   2  14      270.11      258.64      8.21 o
   7   2  14       54.55       71.74     13.11 o
  -5   3  14       31.92       25.29      7.68 o
  -4   3  14       19.58       11.14      5.06 o
  -3   3  14       46.23       45.00      3.29 o
  -2   3  14        2.91        4.11      1.86 o
  -1   3  14      352.23      344.72      6.90 o
   0   3  14      178.97      190.28      9.03 o
   1   3  14       44.39       40.42      2.97 o
   2   3  14      149.15      146.08      4.85 o
   3   3  14      171.90      177.01      6.13 o
   4   3  14       59.96       57.90      3.51 o
   5   3  14       25.76       27.06      3.28 o
   6   3  14       66.97       80.64      4.93 o
   7   3  14       53.53       53.99      5.71 o
  -3   4  14       43.74       41.62      3.83 o
  -2   4  14        1.79        3.30      2.40 o
  -1   4  14      121.45      124.37      5.21 o
   0   4  14      665.61      667.19     38.13 o
   1   4  14      653.72      659.32     12.56 o
   2   4  14      621.46      589.55     11.55 o
   3   4  14       17.89       18.38      3.32 o
   4   4  14        4.49        7.01      2.80 o
   5   4  14      129.97      125.13      4.87 o
   6   4  14      210.77      217.02      7.31 o
   7   4  14      278.76      270.35      8.64 o
  -4   5  14      111.80      118.46      7.33 o
  -3   5  14      154.95      180.05     10.49 o
  -2   5  14       73.19       75.90      5.40 o
  -1   5  14        1.51        4.02      3.19 o
   0   5  14       61.24       65.01      8.06 o
   1   5  14       95.30      115.09     11.80 o
   2   5  14      644.97      640.58     16.47 o
   3   5  14      436.60      441.87     12.69 o
   4   5  14      120.95      128.59      8.62 o
   5   5  14       55.29       54.89      3.44 o
   6   5  14      356.23      366.89      9.76 o
   7   5  14       44.03       46.35      4.03 o
  -3   6  14       97.29       95.39     13.30 o
  -2   6  14       84.31       89.56      7.87 o
  -1   6  14      101.64       94.02      5.89 o
   0   6  14       24.47       27.73      6.37 o
   1   6  14       22.69       19.48      5.81 o
   2   6  14     1052.85     1028.58     38.60 o
   3   6  14      107.13      101.36     10.68 o
   4   6  14      297.08      307.83     17.61 o
   5   6  14        1.54        2.81      7.40 o
   6   6  14        5.87       10.48      4.96 o
   7   6  14        3.86        8.81      4.68 o
  -2   7  14       36.56       31.72      4.54 o
  -1   7  14      168.12      155.83      7.55 o
   0   7  14       53.18       45.25      4.40 o
   1   7  14       42.86       41.22      8.06 o
   2   7  14        3.24        3.00      5.06 o
   3   7  14      519.69      490.31     23.98 o
   4   7  14      126.53      136.21     12.74 o
   5   7  14       63.35       65.76     10.30 o
   6   7  14       45.85       35.60      8.43 o
   7   7  14      336.32      340.43     21.36 o
  -1   8  14       22.87       17.24      4.87 o
   0   8  14       59.58       56.25      4.99 o
   1   8  14        1.96       -1.87      5.25 o
   2   8  14       17.23       12.93      6.37 o
   3   8  14       99.70       86.93     11.24 o
   4   8  14       26.04       26.04      8.06 o
   5   8  14      165.64      167.68     15.18 o
   6   8  14       59.05       46.28     10.12 o
   1   9  14       54.23       37.66      8.43 o
   2   9  14      200.58      208.15     16.30 o
   3   9  14        6.49        8.24      6.74 o
   4   9  14       22.58       27.92      8.62 o
   5   9  14       42.81       35.97      9.18 o
   6   9  14      120.29      118.41     14.99 o
  -3  -5  15       75.07       66.79      9.46 o
  -2  -5  15        8.71        9.37      5.43 o
  -1  -5  15       55.30       60.52      7.49 o
  -4  -4  15      131.00      128.64      9.14 o
  -3  -4  15       56.58       59.81      6.59 o
  -2  -4  15      156.74      168.53     11.11 o
  -1  -4  15       17.98       21.54      7.40 o
   0  -4  15       12.34        9.74      3.58 o
   1  -4  15      387.55      382.95     16.49 o
  -5  -3  15        6.06        2.98      3.54 o
  -4  -3  15       19.75       10.98      3.78 o
  -3  -3  15       70.73       71.73      7.99 o
  -2  -3  15      106.19      126.43      8.80 o
  -1  -3  15      122.79      115.52      5.65 o
   0  -3  15      174.01      172.36      7.62 o
   1  -3  15       86.58      100.42      6.23 o
   2  -3  15       18.42       22.83      3.97 o
   3  -3  15       36.77       35.78      6.74 o
  -5  -2  15       19.78       28.08      3.04 o
  -4  -2  15       88.94       91.16      7.22 o
  -3  -2  15      182.22      201.47     11.25 o
  -2  -2  15        2.98        1.52      2.16 o
  -1  -2  15      198.25      205.78      5.69 o
   0  -2  15      286.97      304.25      9.94 o
   1  -2  15        0.71        2.00      2.85 o
   2  -2  15        1.04        1.56      2.91 o
   3  -2  15       18.22       17.49      3.84 o
   4  -2  15        1.11       -2.81      5.06 o
  -5  -1  15       92.14       97.11      5.12 o
  -4  -1  15      101.56      107.81      4.96 o
  -3  -1  15        1.40        0.14      2.43 o
  -2  -1  15       33.40       27.58      2.62 o
  -1  -1  15       23.51       21.27      2.35 o
   0  -1  15        1.91       -0.64      1.88 o
   1  -1  15       98.52      112.77      4.82 o
   2  -1  15       81.96       96.51      4.65 o
   3  -1  15       59.48       57.84      3.88 o
   4  -1  15        8.16        8.63      3.20 o
  -5   0  15        1.53        0.87      2.84 o
  -4   0  15       56.88       54.19      4.04 o
  -3   0  15      182.91      188.87      6.39 o
  -2   0  15       85.66       89.30      4.64 o
  -1   0  15       17.90       21.08      2.45 o
   0   0  15      359.08      365.18      7.42 o
   1   0  15      289.12      294.17      8.06 o
   2   0  15       60.43       58.69      3.53 o
   3   0  15      222.95      225.35      6.31 o
   4   0  15       35.50       39.68      4.18 o
   5   0  15        0.89        2.62      3.75 o
  -5   1  15       31.94       31.18      3.80 o
  -4   1  15      107.69      106.53      5.37 o
  -3   1  15      267.24      251.73      7.41 o
  -2   1  15        0.76       -1.64      2.26 o
  -1   1  15      236.33      228.07      6.57 o
   0   1  15      224.03      225.42      6.37 o
   1   1  15        4.06        4.64      2.26 o
   2   1  15      193.78      197.74      5.97 o
   3   1  15      457.87      453.32     11.59 o
   4   1  15      444.42      472.37     12.18 o
   5   1  15      191.75      196.74      7.42 o
   6   1  15      113.87      113.25      6.15 o
  -5   2  15       90.00      108.14      5.79 o
  -4   2  15       40.01       36.31      3.57 o
  -3   2  15      201.90      198.92      6.67 o
  -2   2  15      106.05       99.85      4.90 o
  -1   2  15       23.62       26.37      3.83 o
   0   2  15       81.68       91.41      4.43 o
   1   2  15      587.71      569.66     11.62 o
   2   2  15      172.03      167.84      5.47 o
   3   2  15      175.56      183.85      5.76 o
   4   2  15      232.64      226.44      7.61 o
   5   2  15       31.30       36.49      3.84 o
   6   2  15       93.33      102.62      5.73 o
  -4   3  15       18.91       11.41      4.41 o
  -3   3  15        3.22        3.88      4.25 o
  -2   3  15      398.40      407.87     18.59 o
  -1   3  15       92.74      102.78      4.64 o
   0   3  15      177.53      179.20      6.07 o
   1   3  15        8.43        4.62      2.11 o
   2   3  15       39.98       36.81      3.55 o
   3   3  15      120.75      130.99      4.85 o
   4   3  15       24.69       22.57      3.06 o
   5   3  15       13.67       16.26      3.65 o
   6   3  15       66.50       61.41      8.62 o
  -4   4  15      327.93      351.67     18.17 o
  -3   4  15       84.62       78.64      6.49 o
  -2   4  15       39.11       38.23      3.66 o
  -1   4  15      163.37      169.85      6.12 o
   0   4  15      228.23      226.65      8.96 o
   1   4  15       90.01       81.63      5.24 o
   2   4  15        1.37        5.28      2.82 o
   3   4  15       14.71       16.94      2.35 o
   4   4  15       41.83       45.71      3.34 o
   5   4  15      142.72      144.72      5.94 o
   6   4  15      123.33      115.16      9.18 o
   7   4  15      151.19      163.13      6.83 o
  -3   5  15       25.17       20.47      4.21 o
  -2   5  15       45.23       30.71      4.18 o
  -1   5  15       57.44       56.44      4.77 o
   0   5  15       30.11       32.04      6.37 o
   1   5  15      343.29      364.89     14.15 o
   2   5  15      235.75      242.66     27.92 o
   3   5  15      253.04      259.54     18.36 o
   4   5  15      303.18      320.56     10.79 o
   5   5  15        0.93       -0.39      1.90 o
   6   5  15      102.74      109.98      5.81 o
   7   5  15       41.21       32.95      6.18 o
  -2   6  15       11.21       13.67      3.84 o
  -1   6  15       93.51       94.23      6.16 o
   0   6  15      309.66      309.70     17.24 o
   1   6  15      841.11      770.78     31.29 o
   2   6  15       44.75       43.28      7.87 o
   3   6  15      278.27      289.65     17.42 o
   4   6  15       18.59       23.98      6.93 o
   5   6  15       83.71       90.64      8.62 o
   6   6  15       34.60       46.42      6.18 o
  -1   7  15        0.65        2.06      3.24 o
   0   7  15       82.09       67.77      7.49 o
   1   7  15       10.04        3.75      5.25 o
   2   7  15      640.06      606.10     27.73 o
   3   7  15      250.45      250.49     16.86 o
   4   7  15       85.69       84.50     11.05 o
   5   7  15      215.55      222.77     16.67 o
   6   7  15       93.10       80.56     11.80 o
   0   8  15       53.85       57.26      5.25 o
   1   8  15       25.30       16.67      7.12 o
   2   8  15      106.02      115.41     12.74 o
   3   8  15       39.61       41.03      8.81 o
   4   8  15       78.93       71.94     11.43 o
   5   8  15       21.97       19.30      8.06 o
   6   8  15       55.07       47.59     10.49 o
   2   9  15      300.25      297.71     19.86 o
   3   9  15      189.34      176.68     15.93 o
   4   9  15       36.83       26.42      9.18 o
  -3  -4  16       50.84       49.32      6.21 o
  -2  -4  16        3.85        1.69      5.25 o
  -1  -4  16        2.56        4.68      5.06 o
   0  -4  16      154.69      182.67     11.80 o
  -4  -3  16        0.53       -1.54      3.29 o
  -3  -3  16       95.14      107.67      8.24 o
  -2  -3  16       78.58       69.04      4.90 o
  -1  -3  16      129.65      138.65      7.61 o
   0  -3  16       74.96       82.82      7.12 o
   1  -3  16       58.22       76.07      8.43 o
   2  -3  16        4.69        2.81      5.25 o
  -4  -2  16       28.05       29.57      8.81 o
  -3  -2  16       77.39       78.49      5.03 o
  -2  -2  16       46.92       50.31      3.99 o
  -1  -2  16       41.56       40.10      3.68 o
   0  -2  16       51.54       56.35      5.03 o
   1  -2  16      106.16      118.94      6.95 o
   2  -2  16       20.52       19.49      8.52 o
   3  -2  16        2.41        2.06      5.06 o
  -5  -1  16       85.07       86.36      6.84 o
  -4  -1  16       19.60       16.53      3.11 o
  -3  -1  16       64.85       54.03      3.79 o
  -2  -1  16       16.46       18.71      2.56 o
  -1  -1  16       29.82       30.96      2.62 o
   0  -1  16      127.08      144.53      5.53 o
   1  -1  16       20.24       20.50      3.37 o
   2  -1  16        0.73        2.10      2.69 o
   3  -1  16        4.11        3.31      2.93 o
   4  -1  16       28.87       31.87      4.18 o
  -5   0  16       19.38       18.55      5.43 o
  -4   0  16       85.23       87.72      5.00 o
  -3   0  16      143.05      159.94      6.00 o
  -2   0  16      251.05      246.23      7.16 o
  -1   0  16       13.62       15.99      2.78 o
   0   0  16      234.01      246.64      6.06 o
   1   0  16       67.61       71.15      3.48 o
   2   0  16       16.01       15.70      2.63 o
   3   0  16       63.91       68.01      7.20 o
   4   0  16        5.33       -1.31      3.56 o
  -4   1  16       94.58       83.13      4.92 o
  -3   1  16       20.32       22.18      3.34 o
  -2   1  16       24.46       24.31      3.96 o
  -1   1  16        2.27        0.54      2.27 o
   0   1  16       31.88       31.27      3.57 o
   1   1  16      199.22      220.07      6.45 o
   2   1  16      180.07      179.94      5.91 o
   3   1  16      297.05      304.26     11.05 o
   4   1  16      627.82      651.80     15.43 o
   5   1  16        5.21        2.93      3.20 o
  -4   2  16        2.86        2.74      2.82 o
  -3   2  16      152.03      151.99      6.06 o
  -2   2  16        0.76       -1.17      2.42 o
  -1   2  16      169.34      166.20      5.84 o
   0   2  16       86.27       89.00      4.54 o
   1   2  16      624.92      631.55     12.81 o
   2   2  16      275.07      276.01      7.44 o
   3   2  16      316.28      325.20      9.53 o
   4   2  16      136.93      168.50      6.85 o
   5   2  16       12.26       11.20      3.24 o
   6   2  16       21.40       21.55      4.87 o
  -4   3  16       23.93       23.02      5.17 o
  -3   3  16       95.69      104.90      7.68 o
  -2   3  16      143.75      153.40      5.79 o
  -1   3  16      170.89      174.96      5.97 o
   0   3  16       60.64       61.63      4.06 o
   1   3  16       12.08       10.54      2.50 o
   2   3  16        9.67        5.90      2.31 o
   3   3  16       63.89       55.65      3.71 o
   4   3  16      127.61      129.14      5.79 o
   5   3  16      292.92      309.88     13.11 o
   6   3  16        3.88        9.16      5.53 o
  -3   4  16      118.85      108.10      7.42 o
  -2   4  16      112.02      108.31      8.24 o
  -1   4  16        3.11        0.94      3.84 o
   0   4  16      251.96      260.55     11.11 o
   1   4  16       18.30       20.56      2.63 o
   2   4  16       33.87       31.86      2.88 o
   3   4  16       18.09       19.71      2.61 o
   4   4  16       83.53       88.81      4.99 o
   5   4  16       44.84       55.26      4.23 o
   6   4  16      134.50      142.14      6.43 o
  -2   5  16        9.32        5.67      3.46 o
  -1   5  16      169.42      184.44     14.05 o
   0   5  16      116.04      128.59      8.85 o
   1   5  16       18.38       22.98      4.16 o
   2   5  16       39.62       45.62      6.65 o
   3   5  16      141.72      164.49     14.89 o
   4   5  16       16.58       24.73      6.84 o
   5   5  16        4.01        4.46      2.12 o
   6   5  16      151.94      149.58      6.21 o
  -2   6  16       11.11        7.55      3.69 o
  -1   6  16      173.78      163.05      7.82 o
   0   6  16      210.16      184.31      8.00 o
   1   6  16      250.20      256.49     16.11 o
   2   6  16       17.68       18.74      6.37 o
   3   6  16      276.78      261.92     16.86 o
   4   6  16       59.05       75.39     11.52 o
   5   6  16      162.81      170.34      8.56 o
   6   6  16       21.97       21.36      5.62 o
   0   7  16      118.44      114.86      6.86 o
   1   7  16      224.33      227.07     16.11 o
   2   7  16      110.45      108.85     11.99 o
   3   7  16      218.26      213.40     16.11 o
   4   7  16      255.74      287.59     18.74 o
   5   7  16       15.68       11.24      7.12 o
   6   7  16      125.71      112.60     13.68 o
   1   8  16       59.70       68.01     10.87 o
   2   8  16      184.55      189.98     15.74 o
   3   8  16       36.69       24.73      7.87 o
   4   8  16       20.76        6.74      6.56 o
   5   8  16        4.45        3.93      6.93 o
  -2  -3  17       49.39       37.85      8.06 o
  -1  -3  17       50.64       50.77      7.68 o
   0  -3  17      182.29      223.52     13.30 o
  -3  -2  17       63.62       73.73      8.52 o
  -2  -2  17        2.42        1.15      2.83 o
  -1  -2  17       52.47       63.37      5.69 o
   0  -2  17       19.60       21.36      5.62 o
   1  -2  17      265.77      275.23     14.24 o
  -4  -1  17       86.78       96.61     11.60 o
  -3  -1  17      126.63      123.70      6.13 o
  -2  -1  17      308.46      333.63     10.50 o
  -1  -1  17       46.39       41.27      3.74 o
   0  -1  17        3.38        2.85      2.42 o
   1  -1  17      139.72      161.39     10.68 o
   2  -1  17       11.16       10.61      3.33 o
   3  -1  17        0.95        3.20      3.65 o
  -4   0  17      106.25      106.23      5.48 o
  -3   0  17      118.27      110.65      5.44 o
  -2   0  17      157.27      180.09      6.37 o
  -1   0  17        4.56        1.59      2.52 o
   0   0  17      127.56      131.52      5.34 o
   1   0  17        8.64        8.18      6.84 o
   2   0  17      229.68      218.46      7.62 o
   3   0  17        3.86       -0.75      3.56 o
   4   0  17      125.81      143.70      9.56 o
  -4   1  17       32.96       25.70      3.72 o
  -3   1  17       25.92       31.00      3.61 o
  -2   1  17       41.93       36.82      7.18 o
  -1   1  17       68.10       79.47      4.53 o
   0   1  17      179.44      204.98      6.50 o
   1   1  17      157.47      157.52      5.72 o
   2   1  17      107.78      112.55      5.97 o
   3   1  17       47.88       42.66     11.99 o
   4   1  17        0.76        0.50      3.28 o
  -3   2  17       32.70       36.86      5.99 o
  -2   2  17       79.99       70.52      4.47 o
  -1   2  17        8.30       12.18      2.87 o
   0   2  17       46.70       41.99      3.56 o
   1   2  17      473.56      499.92     11.00 o
   2   2  17       74.26       83.53      4.51 o
   3   2  17      247.89      260.86     13.02 o
   4   2  17       17.98       16.98      3.46 o
   5   2  17       25.46       23.63      3.81 o
  -3   3  17       54.82       61.06      7.19 o
  -2   3  17      121.67      144.01      7.97 o
  -1   3  17       13.23       11.03      2.75 o
   0   3  17       73.96       71.43      4.30 o
   1   3  17        9.86        6.14      2.48 o
   2   3  17        4.26        5.60      2.46 o
   3   3  17       73.86       71.25      4.69 o
   4   3  17      465.36      525.25     21.08 o
   5   3  17       15.98       22.71      6.28 o
  -2   4  17        6.01        5.67      4.37 o
  -1   4  17      102.00      104.08      7.40 o
   0   4  17      105.37      124.35      5.01 o
   1   4  17       68.25       64.08      3.97 o
   2   4  17       55.11       53.95      3.74 o
   3   4  17       45.56       56.61      4.98 o
   4   4  17      173.91      189.68      6.26 o
   5   4  17      178.00      199.70      7.44 o
  -2   5  17      191.14      170.68     13.30 o
  -1   5  17       65.51       66.14      9.37 o
   0   5  17       35.46       32.27      4.97 o
   1   5  17       63.35       55.39      5.53 o
   2   5  17        2.28        6.03      8.52 o
   3   5  17      154.23      159.50     18.83 o
   4   5  17       34.00       26.41      5.90 o
   5   5  17       68.55       78.88      4.99 o
  -1   6  17        0.65       -1.27      3.33 o
   0   6  17      263.70      237.41      9.25 o
   1   6  17      162.39      170.12     13.49 o
   2   6  17      107.59      111.10     11.80 o
   3   6  17       26.88       26.79      7.68 o
   4   6  17       79.58      116.85     12.93 o
   5   6  17        5.82        9.73      4.96 o
   1   7  17       55.76       51.34      9.74 o
   2   7  17       44.16       37.10      8.62 o
   3   7  17       23.31       34.10      8.62 o
   4   7  17       75.06       67.82     10.68 o
   5   7  17        3.46        4.12      6.74 o
  -1  -2  18        5.11        9.37      4.50 o
  -2  -1  18       14.18       12.73      3.92 o
  -1  -1  18       24.62       20.40      3.87 o
   0  -1  18      145.39      163.37      9.74 o
   1  -1  18       30.25       38.50      4.35 o
   2  -1  18       71.74       89.56      8.06 o
  -3   0  18      156.14      165.20      7.61 o
  -2   0  18       23.73       18.14      3.21 o
  -1   0  18       65.46       68.75      4.55 o
   0   0  18       30.72       27.30      3.37 o
   1   0  18      317.04      361.03     14.99 o
   2   0  18       71.86       67.35      7.59 o
   3   0  18       15.44       14.99      4.87 o
  -3   1  18       25.67       19.99      3.47 o
  -2   1  18       99.89      127.08      5.84 o
  -1   1  18       89.57       99.01      7.05 o
   0   1  18      125.06      117.85      5.39 o
   1   1  18      182.23      180.73      8.77 o
   2   1  18        9.29       13.31      3.51 o
   3   1  18        7.75        4.99      5.15 o
  -2   2  18      139.58      150.62      7.59 o
  -1   2  18        5.76        4.72      2.81 o
   0   2  18       83.16       91.11      4.87 o
   1   2  18        4.74        8.53      2.71 o
   2   2  18      167.66      182.32      6.49 o
   3   2  18       44.68       47.56      5.06 o
   4   2  18       13.26       13.90      3.64 o
  -2   3  18       18.20       10.00      2.98 o
  -1   3  18       11.53       12.10      2.91 o
   0   3  18       37.74       48.44      4.09 o
   1   3  18       16.96       21.16      3.06 o
   2   3  18       17.82       14.71      2.95 o
   3   3  18       48.04       50.52      4.46 o
   4   3  18      167.63      173.50      7.28 o
  -1   4  18       14.54       10.57      6.37 o
   0   4  18        4.17        2.27      2.48 o
   1   4  18      329.49      363.69     16.30 o
   2   4  18      101.70      115.75      5.27 o
   3   4  18      271.79      293.71      8.12 o
   4   4  18      380.89      407.70     11.28 o
  -1   5  18      103.42       81.07      7.49 o
   0   5  18       97.58       93.12      7.20 o
   1   5  18       75.91       94.52     14.61 o
   2   5  18      128.87      141.63     13.77 o
   3   5  18       30.77       33.20      4.80 o
   4   5  18      158.15      176.28      8.68 o
   1   6  18       42.22       30.35      7.49 o
   2   6  18       18.97       16.86      6.93 o
   3   6  18        5.78       16.51      7.49 o
   4   6  18       56.35       87.64     19.11 o
  -1   0  19      107.91      119.18      6.96 o
   0   0  19       85.96      102.49      5.20 o
   1   0  19       45.67       49.09      6.37 o
  -1   1  19       53.20       51.98      7.08 o
   0   1  19       74.58       55.19     11.46 o
   1   1  19      471.86      539.02     19.86 o
   2   1  19       99.38      114.26      6.56 o
  -1   2  19        2.94       -0.59      4.20 o
   0   2  19        0.78       -0.08      2.69 o
   1   2  19       79.57       88.32      4.90 o
   2   2  19       14.53        8.53      3.64 o
   3   2  19       17.78       17.05      4.68 o
  -1   3  19       46.05       54.93      7.87 o
   0   3  19       48.36       55.29      4.29 o
   1   3  19       23.64       23.01      3.43 o
   2   3  19        9.14        5.35      2.85 o
   3   3  19       24.10       25.68      5.25 o
   0   4  19       11.87        7.86      4.59 o
   1   4  19      141.06      154.99      6.02 o
   2   4  19      282.71      308.88     15.40 o
   3   4  19      120.92      127.54      5.82 o
   1   5  19      261.83      270.54     17.24 o
   2   5  19        0.69       -2.01      4.08 o
   3   5  19       99.00       96.49     11.80 o
 
